# Supplementary material for: Excess weight is associated with neurological and neuropsychiatric symptoms in post-COVID-19 condition: A systematic review and meta-analysis
Source: PLoS One. 2025 May 7;20(5):e0314892. doi: 10.1371/journal.pone.0314892 (PMC12057935; doi:10.1371/journal.pone.0314892)
Supplement: S2 Table — (XLSX) [file pone.0314892.s002.xlsx]

## Sheet: Databases
Records identified from databases
Nº	ID	Title	Year	Authors	Decision	Reason of exclusion
1	rayyan-497167013	"Long-haul COVID": An opportunity to address the complexity of post-infectious functional syndromes	2021	Cathabras, P. and Goutte, J. and Gramont, B. and Killian, M.	Excluded	Wrong publication type
2	rayyan-497720880	"but Mouse, You Are Not Alone": On Some Severe Acute Respiratory Syndrome Coronavirus 2 Variants Infecting Mice	2021	Kuiper, M.J. and Wilson, L.O.W. and Mangalaganesh, S. and Lee, C. and Reti, D. and Vasan, S.S.	Excluded	In vitro / animal study
3	rayyan-497152141	"do What You Can, with What You Have, Where You Are."-Laparoscopic Common Bile Duct Exploration Using a Disposable Bronchoscope	2022	Riojas, A. and Alejandro Rodriguez, H.	Excluded	Wrong publication type
4	rayyan-497158787	"Dum spiro spero": clinicopathologic characteristics of SARS-CoV-2 infection	2021	Tamas, Z and Levente, K and Tibor, H and Erika, C and Janos, A and Lajos, K and Istvan, S and Laszlo, K and Bence, R and Anita, S and Tamas, P and Robert, NG and Bence, B and Gabor, C and Bela, I and Laszlo, T	Excluded	Wrong outcome
5	rayyan-497145503	"I am terrified of something happening to me" The lived experience of people with obesity during the COVID-19 pandemic.	2020	Grannell A and le Roux CW and McGillicuddy D	Excluded	Wrong outcome
6	rayyan-497145841	"I Want a Program That Looks at My Whole Life." A Focus Group Study on the Ideal Components for an mHealth Weight Management Program for African American Women.	2022	James DCS and Harville C 2nd and McQueen DS and Facey JA	Excluded	Wrong outcome
7	rayyan-497171548	"Mass gathering events and COVID-19 transmission in Borriana (Spain): A retrospective cohort study".	2021	Doménech-Montoliu, Salvador and Pac-Sa, Maria Rosario and Vidal-Utrillas, Paula and Latorre-Poveda, Marta and Del Rio-González, Alba and Ferrando-Rubert, Sara and Ferrer-Abad, Gema and Sánchez-Urbano, Manuel and Aparisi-Esteve, Laura and Badenes-Marques, Gema and Cervera-Ferrer, Belén and Clerig-Arnau, Ursula and Dols-Bernad, Claudia and Fontal-Carcel, Maria and Gomez-Lanas, Lorna and Jovani-Sale…	Excluded	Wrong outcome
8	rayyan-497145987	"New normal" routine: the impact of COVID-19 pandemic on chronodisrupture and its consequence on obesity.	2021	Boaventura B and Antunes LC and Stanford FC	Excluded	Wrong outcome
9	rayyan-497173638	"Recovering With Nature": A Review of Ecotherapy and Implications for the COVID-19 Pandemic.	2020	Chaudhury, Pourabi and Banerjee, Debanjan	Excluded	Wrong publication type
10	rayyan-497145963	"Stay at Home" during the COVID-19 Pandemic: Effects on Physical Activity and Sedentary Behavior in an Italian Academic Community.	2023	Mulasso A and Micheletti Cremasco M and Cuomo S and Testa A and Lattke LS and De Lorenzo A and Rainoldi A and Rabaglietti E	Excluded	Wrong outcome
11	rayyan-497149191	"Stay-at-Home" Lifestyle Effect on Weight Gain during the COVID-19 Outbreak Confinement in China.	2021	Zhu Q and Li M and Ji Y and Shi Y and Zhou J and Li Q and Qin R and Zhuang X	Excluded	Wrong outcome
12	rayyan-497145679	"We've Had to Build the Plane as We Flew It.": Impacts of the COVID-19 Pandemic on School-Based Weight Management Interventions.	2021	Camp-Spivey LJ and Newman SD and Stevens RN and Nichols M	Excluded	Wrong publication type
13	rayyan-497159361	#stayhomestayfit: UNIMI's approach to online healthy lifestyle promotion during the covid-19 pandemic	2020	Lucini, D. and Gandolfi, C.E. and Antonucci, C. and Cavagna, A. and Valzano, E. and Botta, E. and Chiari, M. and Mameli, L. and Nahum, M. and Brambilla, M.M. and Castaldi, S. and Biganzoli, E.	Excluded	Wrong outcome
14	rayyan-497152083	(PO-036) Impact of Collaborative Care Case Conferencing on Depression Outcomes and Healthcare Utilization during COVID-19 in a Large Safety Net County Population	2022	Yoo, J. and Guillery, N. and Manchee, C. and Lagomasino, I.	Excluded	Wrong publication type
15	rayyan-497152078	(PO-042) Case Series of Consultation-Liaison Patients with Anorexia Nervosa during the Pandemic	2022	Kurtkoti, P.S. and Cignarella Cignarella, A.G. and Phan, A.	Excluded	Wrong population
16	rayyan-497152081	(PO-103) Hypo-arousal and Hyper-arousal Delirium in Hospitalized Patients with COVID-19: A Chart Review Study	2022	ElSayed, M. and Touserkani, F.M. and Viswanathan, R. and Anziska, Y. and Park, S. and Arthur, P. and Foroughi, M.	Excluded	Wrong publication type
17	rayyan-497152080	(PO-146) Managing Delirium in a patient with Extracorporeal Membrane Oxygenation (ECMO) machine for bridge to lung transplant: A Case report	2022	Ha, J. and Maldonado, J.	Excluded	Wrong publication type
18	rayyan-497145849	[A double pandemic : the impact of anti-Covid measures on obesity].	2021	Correia JC and Golay A and Pataky Z	Excluded	Wrong publication type
19	rayyan-497174548	[Â¿Cómo se relaciona la obesidad con la pandemia COVID-19?]	2020	Gutt, Susana	Excluded	Wrong publication type
20	rayyan-497169633	[ACTIV SARS-CoV-2 registry (Analysis of Chronic Non-infectious Diseases Dynamics After COVID-19 Infection in Adult Patients). Assessment of impact of combined original comorbid diseases in patients with COVID-19 on the prognosis].	2022	Arutyunov, G P and Tarlovskaya, E I and Arutyunov, A G and Belenkov, Y N and Konradi, A O and Lopatin, Y M and Rebrov, A P and Tereshchenko, S N and Chesnikova, A I and Hayrapetyan, H G and Babin, A P and Bakulin, I G and Bakulina, N V and Balykova, L A and Blagonravova, A S and Boldina, M V and Vaisberg, A R and Galyavich, A S and Gomonova, V V and Grigorieva, N Y and Gubareva, I V and Demko, I …	Excluded	Wrong publication type
21	rayyan-497146096	[Adherence to mediterranean diet and its associated factors in adolescents from Madrid.].	2022	Sánchez-Rodrí­guez L and Fernández-Escobar C and Ordaz-Castillo E and Royo-Bordonada Mí	Excluded	Wrong population
22	rayyan-497170095	[Analysis of differences and influencing factors of liver injury associated with different strains of 2019-nCoV infection].	2022	Yu, G D and Lian, J S and Ye, C Y and Ding, F and Lu, Y F and Hao, S R and Yu, J and Yang, Y D	Excluded	Wrong outcome
23	rayyan-497174481	[Analysis of the clinical characteristics and early warning model construction of severe/critical coronavirus disease 2019 patients].	2020	Xu, Jing and Zhao, Fengde and Han, Mingfeng and Ma, Lei and Zhang, Ting	Excluded	Wrong outcome
24	rayyan-497149590	[Analysis of the first two years of the COVID-19 pandemic in an infectious diseases hospital in Buenos Aires].	2023	Sánchez Doncell J and Sotelo CA and Lagrutta L and Francos JL and González Montaner P	Excluded	Wrong outcome
25	rayyan-497174350	[Being cardiologist at the time of SARS-CoV-2: what do not forget during the post-pandemic phase?]	2020	Tarantini, Luigi and Faggiano, Pompilio and Navazio, Alessandro and Turiano, Giovanni and Colivicchi, Furio and Gabrielli, Domenico	Excluded	Wrong publication type
26	rayyan-497145748	[Benefits of telematic monitoring for weight loss in overweight and obese patients in times of confinement].	2022	Higuera Pulgar I and Yagüe Lobo I and Sánchez Campayo E and López-Lora L and Currás Freixes M and de la Higuera López-Frí­as M	Excluded	Wrong publication type
27	rayyan-497146608	[Care management and elective carcinological surgery place during the COVID-19 pandemic: A case report].	2020	Vermel M and Lecointre L and Faller í‰ and Boisramé T and Akladios C	Excluded	Wrong publication type
28	rayyan-497148193	[Clinical cases of complicated diverticulitis against the background of severe course COVID-19. Case report].	2022	Pshenichcnaya NY and Ponezheva ZB and Marzhokhova AR and Kharaeva ZF and Balagova LE and Marzhokhova MY and Shestakova IV	Excluded	Wrong publication type
29	rayyan-497145949	[Clinical characteristics of 30 medical workers infected with new coronavirus pneumonia].	2020	Liu M and He P and Liu HG and Wang XJ and Li FJ and Chen S and Lin J and Chen P and Liu JH and Li CH	Excluded	Wrong outcome
30	rayyan-497173099	[Clinical features of COVID-19 infection among patients consulting at an emergency service].	2021	Saldí­as Peñafiel, Fernando and PeñAloza Tapia, Alejandro and Farí­as Nesvadba, Daniela and Farcas Oksenberg, Katia and Reyes Sánchez, Antonia and Cortés Meza, Josefina and Urzúa Canales, Pablo and Lara Hernández, Bárbara and Aguilera Fuenzalida, Pablo and Leiva Rodrí­guez, Isabel	Excluded	Wrong outcome
31	rayyan-497170101	[Clinical, obstetric and perinatal characteristics of Mexican pregnant women with COVID-19].	2022	Garcí­a-Espinosa, Maritza and Moreno-ílvarez, Oscar and Carranza-Lira, Sebastián and Caldiño-Soto, Felipe	Excluded	Wrong population
32	rayyan-497148029	[Clinical-epidemiological profile of patients hospitalized with COVID-19 in Coronel SuÃ¡rez, Argentina].	2022	Firpo AS and Scuffi J and Buzzo J and Alarcia V and Ferrari A and Vittal N and Benger J and Castelluccio M and Leyendecker V	Excluded	Wrong outcome
33	rayyan-497173101	[Comorbidities and demographic factors associated with severe COVID-19 outcomes in a Chilean hospital].	2021	Domí­nguez, Gaspar and Garrido, Catalina and Cornejo, Marí­a and Danke, Karen and Acuña, Mirta	Excluded	Wrong outcome
34	rayyan-497169628	[Comparative study of patients hospitalized for SARS-CoV-2 infection in two consecutive waves in Tunisia].	2022	Rachdi, Rim and Hannachi, Souha and Zribi, Sabrine and Ayed, Oumaima and Abid, Rim and Moatemri, Zied and Mhamdi, Samira and Dabboussi, Salsabil and Gharsallah, Hédi and Sellami, Walid and Sammoud, Walid and Massoudi, Hakim and Lamine, Khaled and Djebbi, Olfa and Hammami, Rim and Ben Moussa, Mohamed and Bellaaj, Ridha and Battikh, Riadh and Rachdi, Mohamed Radhouane and Ferjani, Mustapha	Excluded	Wrong outcome
35	rayyan-497172553	[Continuing or stopping metformin in patients with type 2 diabetes exposed to SARS-CoV-2 ?]	2021	Scheen, A J and Paquot, N	Excluded	Wrong outcome
36	rayyan-497173843	[COVID-19 and venous thromboembolism].	2020	Trimaille, A and Bonnet, G	Excluded	Wrong publication type
37	rayyan-497145771	[Current state of the obesity research: genetic aspects, the role of microbiome, and susceptibility to COVID-19].	2021	Timasheva YR and Balkhiyarova ZR and Kochetova OV	Excluded	Wrong publication type
38	rayyan-497145438	[Definitions and epidemiology of childhood obesity V. NÃ¨gre].	2023	Négre V	Excluded	Wrong population
39	rayyan-497173686	[Diabetes and COVID-19: analysis of the clinical outcomes according to the data of the russian diabetes registry].	2020	Shestakova, Marina V and Vikulova, Olga K and Isakov, Mikhail íÂ and Dedov, Ivan I	Excluded	Wrong outcome
40	rayyan-497147290	[Diabetes and hypertension as factors associated with Covid-19 lethality in Sonora, Mexico, 2020].	2020	ílvarez-López DI and Espinoza-Molina MP and Cruz-Loustaunau ID and ílvarez-Hernández G	Excluded	Wrong publication type
41	rayyan-497147863	[Diabetes and Pregnancy].	2023	Kleinwechter H and Nolte A and Demandt N	Excluded	Wrong outcome
42	rayyan-497145598	[Early use of tocilizumab in hospitalized patients with severe and critical COVID-19 in the Province of Buenos Aires: a multicentric study].	2023	Salazar M and Varela Baino AN and González S and González Martí­nez V and Varela T and Regairaz L and Torres K and Kreplak N and Estenssoro E	Excluded	Wrong outcome
43	rayyan-497150648	[Ensuring mental health care during the SARS-CoV-2 epidemic in France: A narrative review].	2020	Chevance A and Gourion D and Hoertel N and Llorca PM and Thomas P and Bocher R and Moro MR and Laprévote V and Benyamina A and Fossati P and Masson M and Leaune E and Leboyer M and Gaillard R	Excluded	Wrong publication type
44	rayyan-497148195	[Environmental sociodemographic conditions associated with health-nutrition profiles among elderly people, Córdoba-Argentina].	2022	Abraham MD and Massobrio E and Niclis C and Butinof M and Aballay LR	Excluded	Wrong population
45	rayyan-497145237	[Epidemiological and clinical characteristics of the COVID-19 epidemic in Mexico: Quintana Roo case].	2022	Jiménez-Báez MV and Sandoval-Jurado L and Santiago-Espinosa O and Ramí­rez-Aranda JM and Romero-Figueroa MDS and Montiel-Jarquí­n A and Prieto-Torres ME	Excluded	Wrong publication type
46	rayyan-497170568	[Features and results of minimally invasive treatment of recurrent achalasia].	2022	Gallyamov, E A and Erin, S A and Gololobov, G Yu and Burmistrov, A I and Chicherina, M A and Rikunova, A A	Excluded	Wrong outcome
47	rayyan-497148526	[Features of 50 patients with SARS-CoV2 admitted to an intensive care unit and requiring mechanical ventilation].	2020	Lahera T and Ruiz C and Aquevedo A and Cotoras P and Uribe J and Montenegro C	Excluded	Wrong outcome
48	rayyan-497145356	[Features of patients admitted for COVID-19 at a regional hospital in the Chilean Araucania Region].	2021	Balboa-Castillo T and Ossa X and Muñoz S and Neira J and Padilla A and Oñat M and Briones J and Concha C	Excluded	Wrong outcome
49	rayyan-497147295	[Features of patients admitted with COVID-19 to a Chilean regional hospital during the first stages of the pandemic].	2022	Javier RD and Daniela OM and Daniela GA and Julián BJ and Camila BO and Marieliz RC and Marí­a Luisa RZ and Loreto RW and Cristian MA and Carlos IP and Mauricio RO and José CM and Raúl RO	Excluded	Wrong outcome
50	rayyan-497148438	[Findings in post-mortem CT and autopsy in a 53-year-old-man with COVID-19].	2020	Leth PM and Rasmussen CH and Pagh M	Excluded	Wrong publication type
51	rayyan-497146482	[Food insecurity and obesity: a look beyond sedentary lifestyle and malnutrition in the COVID-19 pandemic].	2021	Fuentes-Barria H and Aguilera-Eguia R and González-Wong C	Excluded	Wrong publication type
52	rayyan-497148264	[HEMOGLOBIN A1C AND MORTALITY FROM COVID-19].	2021	Merzon E and Green I and Shpigelman M and Vinker S and Raz I and Golan-Cohen A and Eldor R	Excluded	Wrong outcome
53	rayyan-497147076	[Home confinement for COVID-19 and weight gain in schoolchildren and adolescents].	2021	Durá-Travé T	Excluded	Wrong publication type
54	rayyan-497169912	[Influence of risk factors on mortality from COVID-19].	2022	Ayón-Aguilar, Jorge and Méndez-Martí­nez, Socorro and Toledo-Tapia, Ricardo and Garcí­a-Flores, Máximo Alejandro and Mayoral-Ortiz, Antonio and Tlecuitl-Mendoza, Nataly and Toledo-Tapia, Mariana and Ortega-Aguirre, Melissa and Amaro-Balderas, Eileen	Excluded	Wrong outcome
55	rayyan-497174636	[Is there a need for ophthalmological surveillance in the case of short-term hydroxychloroquine treatment during this COVID-19 pandemic?]	2020	Defoort-Dhellemmes, S	Excluded	Wrong publication type
56	rayyan-497170356	[Liver injury in patients with moderate II COVID-19 who received dexamethasone monotherapy].	2022	Yamazaki, Yuichi and Kanayama, Yuki and Uehara, Daisuke and Suga, Takayoshi and Tanaka, Hirohito and Tojima, Hiroki and Kuribayashi, Shiko and Sato, Ken and Kakizaki, Satoru and Uraoka, Toshio	Excluded	Wrong outcome
57	rayyan-497147299	[MORTALITY OF THE ADULT POPULATION OF MOSCOW AND THE RUSSIAN FEDERATION FROM OBESITY-ASSOCIATED CAUSES].	2022	Savina AA and Feiginova SI and Zemlyanova EV	Excluded	Wrong outcome
58	rayyan-497170128	[Neurological complications and consequences of new coronavirus COVID-19 infection in elderly and old patients (literature review).]	2022	Flud, V V and Shcherbuk, Y A and Shcherbuk, A Y and Leonov, V I and Al-Sahli, O A	Excluded	Wrong publication type
59	rayyan-497146662	[new recommandation for medical and surgical care of obesity].	2022	Aron-Wisnewsky J and Bel Lassen P	Excluded	Wrong publication type
60	rayyan-497147098	[Obesity and coronavirus: the two pandemics].	2021	Vio Del-Rí­o F	Excluded	Wrong publication type
61	rayyan-497172505	[Obesity and COVID-19 : Mechanisms involved in the collusion of two pandemics].	2021	Favre, Lucie and Pantet, Olivier and Papadimitriou Olivgeris, Matthaiois	Excluded	Wrong publication type
62	rayyan-497145045	[Obesity and COVID-19: Present and Future].	2021	Gregório MJ and Santos A and Graí§a P	Excluded	Wrong publication type
63	rayyan-497145267	[Obesity and hypertriglyceridemia: high risks for disease severity and mortality in COVID-19 patients].	2022	Ni SJ and Gao JL and Shen SS	Excluded	Wrong publication type
64	rayyan-497174599	[Obesity and risk of severe COVID-19].	2020	Scheen, André J	Excluded	Wrong outcome
65	rayyan-497174440	[Obesity as a risk factor in COVID-19: Possible mechanisms and implications].	2020	Petrova, Dafina and Salamanca-Fernández, Elena and Rodrí­guez Barranco, Miguel and Navarro Pérez, Pilar and Jiménez Moleón, José Juan and Sánchez, Maria-José	Excluded	Wrong publication type
66	rayyan-497169703	[Obesity, CKD and gender on the 30-day in-hospital mortality risk in adults with COVID-19].	2022	Murillo-Zamora, Efrén and Hernández-Suárez, Carlos M and Guzmán-Esquive, José and Delgado-Enciso, Iván and Guzmán-Solórzano, José Alejandro and Ochoa-Castro, Marí­a R and Garcí­a-Garcí­a, Hossana	Excluded	Wrong outcome
67	rayyan-497173092	[Obesity, COVID-19 and idiopathic intracranial hypertension in pediatric population].	2021	Tomarelli R, Gianfranco and Donoso F, Alejandro and Vildoso F, Mario	Excluded	Wrong population
68	rayyan-497171527	[Obesity, inflammation and COVID-19: preventive interest of ketogenic diet?]	2021	Charlot, Anouk and Boumiza, Rimel and Roux, Margot and Zoll, Joffrey	Excluded	Wrong publication type
69	rayyan-497148095	[Organizing the medical care for the COVID-19 patients in non-infectious Moscow hospital: reassignment experience].	2020	Nikitin IG and Melekhov AV and Sayfullin MA and Agafonov SS and Bedritskiy SA and Vishninskiy AA and Gultiaeva NA and Guseynov ER and Ermakov NA and Zorin EA and Koroleva IV and Kudryavtsev DV and Manevskiy AP and Negovskiy AA and Petrovichev VS and Rudakov BE and Ruleva AI and Serebryakov AB and Sitnikov AR and Fedosova NF and Khammad EV and Avramov AA and Agaeva AI and Golubykh KY	Excluded	Wrong outcome
70	rayyan-497170798	[Parenteral nutrition-associated complications in patients with SARS-CoV-2 infection].	2022	Valero Zanuy, Marí­a íngeles and Maí­z Jiménez, Marí­a Irene and Villa López, Gema and González Barrio, Iván and Gomis Muñoz, Pilar and León Sanz, Miguel	Excluded	Wrong publication type
71	rayyan-497147043	[Perception of loneliness, happiness, and health, and quality of diet. The moderator role of weight status].	2021	Carrillo Lopez PJ and Rosa Guillamón A and Tárraga López PJ and Garcí­a Cantó E	Excluded	Wrong publication type
72	rayyan-497172230	[Peripheral facial paralysis in patients with SARS-CoV-2 in prono position].	2021	González-Castro, A and Rodrí­guez-Rodriguez, E and Arnaiz, F and Ferrer-Pargada, D	Excluded	Wrong publication type
73	rayyan-497146514	[Physical inactivity in young people during home confinement due to COVID-19].	2022	Vázquez-Rodrí­guez EM and Vázquez-Rodrí­guez CF and Ortega-Betancourt NV and León-Hernández RC and de León-Escobedo R and Moctezuma-Paz A and Vázquez-Nava F	Excluded	Wrong outcome
74	rayyan-497169498	[Pituitary and COVID-19: review].	2022	Buyvalenko, U V and Perepelova, M A and Zolotareva, R A and Belaya, Zh E and Melnichenko, G A	Excluded	Wrong publication type
75	rayyan-497147946	[Place of biomarkers in the renutrition of patients with serious Covid-19 infection: discussion around a clinical case].	2022	Schnebelen M and Petit L and Rigalleau V and Lacape G and Beauvieux MC and Gatta-Cherifi B	Excluded	Wrong publication type
76	rayyan-497145892	[Possible mechanisms of impaired post-vaccination immune response in obesity].	2021	Dzhumagaziev AA and Kostinov MP and Bezrukova DA and Usaeva OV	Excluded	Wrong publication type
77	rayyan-497170351	[Pre-pandemic melatonin treatment for sleep disorders and COVID-19 infection. A retrospective cross-sectional study].	2022	Valiensi, Stella Maris and Folgueira, Agustí­n and Vera, Vanesa Antonella and González Cardozo, Agustí­n and Cardinali, Daniel Pedro and Rugiero, Marcelo	Excluded	Wrong outcome
78	rayyan-497174400	[Relationship between obesity, diabetes and ICU admission in COVID-19 patients].	2020	Fernández Garcí­a, Laura and Puentes Gutiérrez, Ana Belén and Garcí­a Bascones, Marí­a	Excluded	Wrong publication type
79	rayyan-497169397	[Risk factors at admission associated with intubation in patients with COVID-19].	2023	Estrada-Serrano, Mayra and Garcí­a-Covarrubias, Luis and Garcí­a-Covarrubias, Aldo and Hernández-Rivera, Juan Carlos and Santos-Mansur, Adriana	Excluded	Wrong outcome
80	rayyan-497145489	[Risk factors for COVID-19 severe complications comparing three major epidemiological waves: An approach from primary health care in Mexico].	2022	Oliva-Sánchez PF and Vadillo-Ortega F and Bojalil-Parra R and Martí­nez-Kobeh JP and Pérez-Pérez JR and Pérez-Avalos JL	Excluded	Wrong outcome
81	rayyan-497169645	[Risk of sarcopenia and malnutrition related to COVID-19 in an institutionalized population of Castilla-La Mancha (Spain): determined by R-MAPP.]	2022	Salmerón Rí­os, Sergio and Plaza Carmona, Laura and Estrella Cazalla, Juan de Dios and Navarro Olivera, Javier and Gómez Dí­az de la Rosa, Francisco and Alonso Lucas, Marí­a-Esther and Fernández Sánchez, Miguel and Martí­n Legorburo, Marí­a José and Arechederra Calderón, Juan José and Garcí­a Alcaraz, Francisco	Excluded	Wrong outcome
82	rayyan-497146721	[SARS-CoV-2 infection and its relation with the nutritional status].	2020	Remón Ruiz PJ and Garcí­a Luna PP	Excluded	Wrong publication type
83	rayyan-497173748	[Severe COVID-19, a new complication to be added to numerous comorbidities associated to obesity].	2020	De Flines, J and Scheen, A J	Excluded	Wrong outcome
84	rayyan-497145210	[Severity of COVID-19 attributable to obesity according to BMI and CUN-BAE].	2022	Fernández Crespo S and Pérez-Matute P and íñiguez Martí­nez M and Fernández-Villa T and Domí­nguez-Garrido E and Oteo JA and Marcos-Delgado A and Flores C and Riancho JA and Rojas-Martí­nez A and Lapunzina P and Carracedo í	Excluded	Wrong outcome
85	rayyan-497146183	[Syndemic Pandemic in Portugal: Social Inequality in Risk Factors Associated With COVID-19 Mortality].	2020	Lui B, Samuels JD, White RS	Excluded	Wrong outcome
86	rayyan-497146819	[Talking about COVID-19: contributions to the construction of a collective memory of the syndemic through the lens of food].	2022	Aguirre P	Excluded	Wrong publication type
87	rayyan-497146374	[The endocrine and metabolic link between COVID-19, diabetes and obesity].	2020	Weis N and Thorsteinsson K and Martinussen C and Madsbad S	Excluded	Wrong publication type
88	rayyan-497146352	[The first 29 COVID-19-patients in a clinic: early experiences from a Dutch hospital].	2020	Van der Moeren N and Talman S and van den Bijllaardt W and Kant M and Heukels P and Bentvelsen RG and Loth DW	Excluded	Wrong publication type
89	rayyan-497169370	[The impact of BMI on the course of the acute SARS-COV-2 infection and the risks that emerge during the first year after the hospital discharge. Subanalysis evidence of the AKTIV and AKTIV 2 registries].	2023	Arutyunov, A G and Tarlovskaya, E I and Galstyan, G R and Batluk, T I and Bashkinov, R A and Arutyunov, G G and Belenkov, Yu N and Konradi, A O and Lopatin, Yu M and Rebrov, A P and Tereshchenko, S N and Chesnikova, A I and Hayrapetyan, H G and Babin, A P and Bakulin, I G and Bakulina, N V and Balykova, L A and Blagonravova, A S and Boldina, M V and Butomo, M I and Vaisberg, A R and Galyavich, A …	Excluded	Wrong outcome
90	rayyan-497147008	[The impact of COVID-19 on pediatric obesity].	2021	Amezquita MV	Excluded	Wrong publication type
91	rayyan-497146428	[The need for a multidimensional program for patients with obesity, as a preventive measure against a new wave of Covid-19 in Chile].	2022	Garat Escudero MA and Roco-Videla í	Excluded	Wrong publication type
92	rayyan-497167463	{AIEST} {Consensus} on tourism and travel in the {SARS}-{CoV}-2 era and beyond	2021	Laesser, Christian and Stettler, Jürg and Beritelli, Pietro and Bieger, Thomas	Excluded	Wrong outcome
93	rayyan-497167055	{B0AT1} amino acid transporter complexed with {SARS}-{CoV}-2 receptor {ACE2} forms a heterodimer functional unit: in situ conformation using radiation inactivation analysis	2021	Stevens, Bruce R. and Ellory, J. Clive and Preston, Robert L.	Excluded	In vitro / animal study
94	rayyan-497167015	{COVID} symptoms, symptom clusters, and predictors for becoming a {Long}-{Hauler} looking for clarity in the haze of the pandemic	2022	Huang, Yong and Pinto, Melissa D. and Borelli, Jessica L. and Asgari Mehrabadi, Milad and Abrahim, Heather L. and Dutt, Nikil and Lambert, Natalie and Nurmi, Erika L. and Chakraborty, Rana and Rahmani, Amir M.	Excluded	Wrong outcome
95	rayyan-497167276	{COVID}-19 infections and asthma	2022	Palmon, Philip A. and Jackson, Daniel J. and Denlinger, Loren C.	Excluded	Wrong outcome
96	rayyan-497167450	{COVID}-19 plasma exosomes promote proinflammatory immune responses in peripheral blood mononuclear cells	2022	Chen, Lechuang and Chen, Rui and Yao, Min and Feng, Zhimin and Yuan, Guoxiang and Ye, Fengchun and Nguyen, Kien and Karn, Jonathan and McComsey, Grace A. and McIntyre, Thomas M.	Excluded	In vitro / animal study
97	rayyan-497166806	{CRISPR} detectives against {SARS}-{CoV}-2: a major setback against {COVID}-19 blowout	2021	Gupta, Rahul and Kazi, Tawsif Ahmed and Dey, Dhritiman and Ghosh, Arijit and Ravich and iran, V. and Swarnakar, Snehasikta and Roy, Syamal and Biswas, Swadesh Ranjan and Ghosh, Dipanjan	Excluded	Wrong outcome
98	rayyan-497167321	{LRRC15} suppresses {SARS}-{CoV}-2 infection and controls collagen production (preprint)	2021	Loo, Lipin and Waller, Matthew A. and Cole, Alex and er J. and Stella, Alberto O. and Moreno, Cesar L. and Denes, Christopher E. and Hamoudi, Zina and Chung, Felicity and Aggarwal, Anupriya and Low, Jason KK	Excluded	Wrong publication type
99	rayyan-497167255	{PATIENT}-{REPORTED} {EXPERIENCES} {WITH} {SARS}-{COV}-2: {A} {SURVEY} {STUDY} {EXAMINING} {ACUTE}-{AND} {LONG}-{TERM} {SYMPTOMS} {AND} {HOW} {THEY} {RELATE} {TO} {AREA} {OF} {HOSPITALIZATION} {AND} {LONG}-{TERM} {DISEASE}	2022	HENDRICKSON, KATHRYN W. and BUTLER, JORIE and STOKES, STEPHANIE C. and GROAT, DANIELLE and BROWN, SAMUEL M. and ELLIOTTE, HIRSHBERG	Excluded	Wrong outcome
100	rayyan-497166756	{SARS}-{CoV}-2 {Infection}, {Post} {COVID}-19 {Symptoms} and {Acupuncture}	2022	Audette, Joseph	Excluded	Wrong outcome
101	rayyan-497167338	{SARS}-{CoV}-2 vaccination in immunosuppressed patients with inflammatory bowel disease: should our approach change?	2021	Alex and er, James L. and Powell, Nick	Excluded	Wrong outcome
102	rayyan-497167035	{UB}-612, a multitope universal vaccine eliciting a balanced {B} and {T} cell immunity against {SARS}-{COV}-2 variants of concern	2022	Wang, Chang Yi and Hwang, Kao-Pin and Kuo, Hui-Kai and Kuo, Be-Sheng and Liu, Hope and Hou, Kuo-Liang and Tsai, Wan-Yu and Chiu, Han-Chen and Ho, Yu-Hsin and Cheng, Jennifer	Excluded	Wrong outcome
103	rayyan-497150381	063 Autoimmunity and disease outcomes of COVID-19, lessons from vitiligo patients	2022	Post, N. and Bekkenk, M. and Luiten, R.	Excluded	In vitro / animal study
104	rayyan-497150383	076 Risk of severe COVID-19 associated with immune-modifying drugs: data from PsoProtect and Global Rheumatology Alliance registries	2022	Group, P.S. and Alliance Study Group, G.R.	Excluded	Wrong outcome
105	rayyan-497150370	1000 Days: The â€œWeCare Generationâ€ Programâ€”The Ultimate Model for Improving Human Mental Health and Economics: The Study Protocol	2022	Uccellini, O. and Benlodi, A. and Caroppo, E. and Cena, L. and Esposito, G. and Fernandez, I. and Ghazanfar, M. and Imbasciati, A. and Longo, F. and Mazza, M. and Marano, G. and Nacinovich, R. and Pignatto, A. and Rolnick, A. and Trivelli, M. and Spada, E. and Vanzini, C.	Excluded	Wrong population
106	rayyan-497147494	10-Year Weight Gain in 13,802 US Adults: The Role of Age, Sex, and Race.	2022	Tucker LA and Parker K	Excluded	Wrong publication type
107	rayyan-497155544	11 Impact of BMI on Outcomes in Patients Hospitalized for COVID-19	2021	Renouard, B. and Aleksandrovskiy, I. and Neumeister, J. and Al-Bassam, M. and El-Badri, S. and Alterman, T. and Walker, J. and Desai, B. and Falgiani, M. and Ganti, L.	Excluded	Wrong outcome
108	rayyan-497167286	1161: {PERSISTENT} {IMMUNE} {CELL} {ABNORMALITIES} {IN} {THE} {INTESTINAL} {MUCOSA} {OF} {PATIENTS} {AFTER} {RECOVERY} {FROM} {COVID}-19 {INFECTION}	2022	Meringer, Hadar and Tokuyama, Minami and Tankelevich, Michael and Martinez-Delgado, Gustavo and Jha, Divya and Livanos, Alex and ra E. and Canales-Herrerias, Pablo and Cossarini, Francesca and Meh and ru, Saurabh	Excluded	In vitro / animal study
109	rayyan-497167327	1192. {Correlation} {Between} {SARS} {CoV} 2 {Viral} {Load} and {Clinical} {Evolution} of {Patients} {Under} 15 {Years} of {Age} with {COVID} 19 in a {General} {Hospital} in the {Province} of {Buenos} {Aires}, {Argentina} - Open {Forum} {Infectious} {Diseases}	2021	Brizuela, Martin and Goñi, S and ra and Cardama, Georgina and Sommese, Le and ro and Farina, Hernan	Excluded	Wrong publication type
110	rayyan-497150391	133. Where have all the traches gone? Variations in tracheostomy requirements for COVID-19 positive patients on mechanical ventilation during the pandemic waves	2022	Hancock, A. and Smyth, D. and Jackson, H. and Bhatia, R. and Ryba, F.	Excluded	Wrong outcome
111	rayyan-497151383	1601P Predictors of in-hospital mortality after unplanned admissions among adults with cancer aged 80 years and older	2022	Lazar Neto, F. and Hidalgo Filho, C.M.T. and Rocha, J.W.D. and Sobottka, V.P. and Stangler, L.T.B. and Benfatti, G. and Guedes, H. and Claro, M.Z. and Bonadio, R.C. and Diz, M.D.P.E. and Hoff, P.M.	Excluded	Wrong outcome
112	rayyan-497155077	1640P Impact of COVID-19 vaccination campaign on psychological status in cancer patients (pts)	2021	Tregnago, D. and Pilotto, S. and Belluomini, L. and Menis, J. and Fiorio, E. and Pavarana, M. and Casali, M. and Benini, L. and Zacchi, F. and Caldart, A. and Trevisani, E. and Trestini, I. and Avancini, A. and Cafaro, D. and Cadorin, C. and Rimondini, M. and Del Piccolo, L. and Zuliani, S. and Milella, M.	Excluded	Wrong outcome
113	rayyan-497149002	172. Sleep Quality in Overweight Adolescents during COVID-19 Lockdown	2023	Moeda, S. and Oliveira, S. and Videira-Silva, A. and Fonseca, H.	Excluded	Wrong population
114	rayyan-497145572	17-year trends of body mass index, overweight, and obesity among adolescents from 2005 to 2021, including the COVID-19 pandemic: a Korean national representative study.	2023	Ban CY and Shin H and Eum S and Yon H and Lee SW and Choi YS and Shin YH and Shin JU and Koyanagi A and Jacob L and Smith L and Min C and Yeniova Aí– and Kim SY and Lee J and Yeo SG and Kwon R and Koo MJ and Fond G and Boyer L and Acharya KP and Kim S and Woo HG and Park S and Shin JI and Rhee SY and Yon DK	Excluded	Wrong population
115	rayyan-497154485	202 All Initial High Sensitivity Cardiac Troponin I Values Are Prognostic for 28 Day Survival in Coronavirus-19 Disease Patients	2021	Nowak, R. and Moyer, M. and Jacobsen, G. and Lanfear, D. and Linoj, S. and Cook, B.	Excluded	Wrong outcome
116	rayyan-497708501	2020 scientific breakthroughs in ambulatory general internal medicine	2021	Gouveia, A. and Wenger-Bonny, C. and Sing Ho, L.K. and Fogarasi-Szabo, N. and Kokkinakis, I. and Gray, R. and de Alencastro, L. and Favrat, B. and Bodenmann, P.	Excluded	Wrong publication type
117	rayyan-497155941	2021 DDW Abstract Issue	2021	No authors listed	Excluded	Wrong publication type
118	rayyan-497707778	2030 agenda, health and food systems in times of syndemics: From vulnerabilities to necessary changes	2021	Burigo, A.C. and Porto, M.F.	Excluded	Wrong publication type
119	rayyan-497159153	207 Virtual Powers of Observation: A Telemedicine Pathway for the Suspected COVID-19 Patient	2020	Heravian, A. and Olsen, E. and Kessler, D. and Chang, B.	Excluded	Wrong population
120	rayyan-497160238	25-Hydroxyvitamin D level is associated with mortality in patients with critical COVID-19: a prospective observational study in Mexico City	2021	Parra-Ortega, I and Alcara-Ramirez, DG and Ronzon-Ronzon, AA and Elias-Garcia, F and Mata-Chapol, JA and Cervantes-Cote, AD and Lopez-Martinez, B and Villasis-Keever, MA and Zurita-Cruz, JN	Excluded	Wrong outcome
121	rayyan-497704320	25th IFSO World Congress Silver Anniversary	2022	Ferrell, A.	Excluded	Wrong publication type
122	rayyan-497150561	2nd Annual Summit of the Comprehensive Health Research Centre, CHRC	2022	No authors listed	Excluded	Wrong publication type
123	rayyan-497151219	3.65 Social Media Usage and Depression During the COVID-19 Pandemic in Youth With Bipolar Spectrum Disorders	2022	Higdon, C. and Brenner, J. and Gill, E. and Klein, C. and Blom, T. and Welge, J. and Fornari, V.M. and Gashi, S. and Correll, C.U. and DelBello, M.P.	Excluded	Wrong population
124	rayyan-497714375	30. Assessment of dyspnoea in covid 19 patients using modified borg scale	2021	Flampouraris, V. and Kalinoglou, S. and Kandreviotou, S. and Raitsiou, B. and Kokolaki, M. and Tsiafaki, X.	Excluded	Wrong publication type
125	rayyan-497154457	30-DAY AND 90-DAY OUTCOMES OF THE SURVIVORS OF COVID-19 PNEUMONIA TREATED EXCLUSIVELY WITH CPAP: RESULTS FROM A DISTRICT TEACHING HOSPITAL	2021	Okpo, E. and Asyikin Mohamad Nasir, F. and Teck Lim, W. and Trussell, T. and Ponnuswamy, A.	Excluded	Wrong outcome
126	rayyan-497171672	30-Day morbidity and mortality of bariatric metabolic surgery in adolescence during the COVID-19 pandemic - The GENEVA study.	2021	Singhal, Rishi and Wiggins, Tom and Super, Jonathan and Alqahtani, Aayed and Nadler, Evan P and Ludwig, Christian and Tahrani, Abd and Mahawar, Kamal	Excluded	Wrong outcome
127	rayyan-497171616	30-Day Morbidity and Mortality of Bariatric Surgery During the COVID-19 Pandemic: a Multinational Cohort Study of 7704 Patients from 42 Countries.	2021	Singhal, Rishi and Ludwig, Christian and Rudge, Gavin and Gkoutos, Georgios V and Tahrani, Abd and Mahawar, Kamal and Pedziwiatr, Michal and Major, Piotr and Zarzycki, Piotr and Pantelis, Athanasios and Lapatsanis, Dimitris P and Stravodimos, Georgios and Matthys, Chris and Focquet, Marc and Vleeschouwers, Wouter and Spaventa, Antonio G and Zerrweck, Carlos and Vitiello, Antonio and Berardi, Giov…	Excluded	Wrong outcome
128	rayyan-497147169	30-day morbidity and mortality of sleeve gastrectomy, Roux-en-Y gastric bypass and one anastomosis gastric bypass: a propensity score-matched analysis of the GENEVA data.	2022	Singhal R and Cardoso VR and Wiggins T and Super J and Ludwig C and Gkoutos GV and Mahawar K	Excluded	Wrong outcome
129	rayyan-497159578	30-day mortality in patients hospitalized with COVID-19 during the first wave of the Italian epidemic: A prospective cohort study	2020	Giacomelli, A. and Ridolfo, A.L. and Milazzo, L. and Oreni, L. and Bernacchia, D. and Siano, M. and Bonazzetti, C. and Covizzi, A. and Schiuma, M. and Passerini, M. and Piscaglia, M. and Coen, M. and Gubertini, G. and Rizzardini, G. and Cogliati, C. and Brambilla, A.M. and Colombo, R. and Castelli, A. and Rech, R. and Riva, A. and Torre, A. and Meroni, L. and Rusconi, S. and Antinori, S. and Gall…	Excluded	Wrong outcome
130	rayyan-497155462	31 Emergency Department-Based Monoclonal Antibody Therapy for Patients With Mild to Moderate COVID-19	2021	Lim, C. and Eiting, E. and O'Neill, A. and Farraj, R. and Koshy, S. and Simms, C. and Devlin, A. and Nunez, J. and Calderon, Y.	Excluded	Wrong publication type
131	rayyan-497155545	33 Bamlanivimab Reduces COVID-19-Related Emergency Department Return Visits and Hospitalizations at a Rural US-Mexican Border Hospital	2021	Quenzer, F. and LaFree, A. and Grey, L. and Singh, S. and Smyres, C. and Saikhon, T. and Balog, B. and Wulfovich, S. and Guedez, H.M. and McIntyre, K. and Tomaszewski, C.	Excluded	Wrong outcome
132	rayyan-497151378	34346 Pooled safety analysis of respiratory tract infections, including COVID-19, in psoriasis patients treated with secukinumab	2022	Schulze-Koops, H. and Deodhar, A. and Voll, R.E. and Leipe, J. and Blauvelt, A. and Leonardi, C. and Pournara, E. and Alarcon, I. and Bao, W. and Trivedi, V. and Mease, P.J.	Excluded	Wrong publication type
133	rayyan-497152274	35. Sex Differences in Nutritional Refeeding Treatment Among Adolescents and Young Adults Hospitalized for Eating Disorders	2022	Nagata, J.M. and Bojorquez-Ramirez, P. and Nguyen, A. and Ganson, K.T. and Machen, V.I. and Buckelew, S.M. and Garber, A.K.	Excluded	Wrong publication type
134	rayyan-497151095	398EMF Mode of Respiratory Support and Mortality in Patients With Acute Hypoxemic Respiratory Failure from COVID-19	2022	Mosier, J. and Fisher, J. and Subbian, V.	Excluded	Wrong outcome
135	rayyan-497714011	39-Year-Old Woman with Severe COVID-19 Pneumonia: Successful Weaning after Septic Shock and Forefoot Amputation after Microvascular Complications	2021	Pinzon, D. and Baumgarten, D. and Galetke, W.	Excluded	Wrong publication type
136	rayyan-497151097	409EMF Baseline Variation in Lung Point-of-Care Ultrasound Cohorts With COVID: Implications for Prognostication	2022	Theodoro, D. and Coneybeare, D. and Lema, P. and Adhikari, S. and Stickles, S. and Wallace, L. and Renz, N. and Ablordeppey, E. and Binkley, M.	Excluded	Wrong publication type
137	rayyan-497153861	44 Characterizing the COVID-19 pandemic among Canadians living with cystic fibrosis: A Canadian Cystic Fibrosis Registry study	2021	Cheng, S. and Le, T. and McIlwaine, M. and McIntosh, I. and Wallenburg, J. and Stephenson, A.	Excluded	Wrong publication type
138	rayyan-497713879	4C Mortality Score correlates with in-hospital functional outcome after COVID-19-associated ischaemic stroke	2021	Sawczynska, K. and Wnuk, M. and Jagiella, J. and Kesek, T. and Wolska-Sikora, M. and Szara-Cichon, M. and Zagata-Szewczyk, K. and Uchacz, A. and Filipowicz, K. and Plaszczak, M. and Spisak-Borowska, K. and Baranowska, A. and Wójcik-Pedziwiatr, M. and Swarowska-Skuza, M. and Szczygiel-Pilut, E. and Klos, M. and Grzyb, P. and Biela, M. and Mierzwinska, J. and Sinkiewicz, I. and MacHowski, J. and We…	Excluded	Wrong outcome
139	rayyan-497151094	50 Hospital Admission Rates and Mortality Among Emergency Department Patients With COVID-19 Discharged With Remote Patient Monitoring With or Without HO2ME (home oxygen) â€“ A Value-Based Approach	2022	Cast, K. and Shipman, S. and Gilbertson, C. and Owens, T. and Ward, T.	Excluded	Wrong outcome
140	rayyan-497155547	56 Factors Predicting Admission in Pediatric and Young Adults With COVID-19	2021	Dhillon, R.S. and Weise, M. and Wrotniak, B. and Cross, K.	Excluded	Wrong population
141	rayyan-497157660	564 Comparison of clinical outcomes in pregnant women with and without COVID-19 based on disease severity	2021	Gold, S. and Saeed, H. and Mokhtari, N. and Chornock, R.L. and Fries, M. and Overcash, R. and Iqbal, S.	Excluded	Wrong outcome
142	rayyan-1149627258	6 and 12 month outcomes in patients following COVID-19-related hospitalization: a prospective monocentric study	2022	Martino, GP and Benfaremo, D and Bitti, G and Valeri, G and Postacchini, L and Marchetti, A and Angelici, S and Moroncini, G	Report sought for retrievel (Phase 2); Final decision: Excluded	Wrong population
143	rayyan-497152469	663 Pulmonary thromboembolism during the puerperium of a woman with covid-19 infection - a case report	2022	Toscano, C. and Cordoeiro, M. and Silva, V. and Aidos, J. and Torres, I.	Excluded	Wrong publication type
144	rayyan-497157658	800 Does delivery affect time to recovery in COVID-19-related ARDS during pregnancy?	2021	Pineles, B.L. and Stephens, A. and Narendran, L.M. and Tigner, A. and Leidlein, C. and Pedroza, C. and Figueroa, H.M. and Sibai, B.M.	Excluded	Wrong outcome
145	rayyan-497154488	81 Metabolic Syndrome Is Associated With Worse Outcomes in SARS-CoV-2 Positive Emergency Department Patients	2021	Thoppil, J. and Stewart, L. and Pung, L. and Nordenholz, K. and Camargo, C. and Courtney, D. and Klein, J.	Excluded	Wrong publication type
146	rayyan-497154487	82 The Oropharyngeal Microbiome Predicts Need for Respiratory Support Among COVID-19 Patients	2021	Bradley, E. and Zeamer, A. and Bucci, V. and Cincotta, L. and Salive, M.-C. and Dutta, P. and Tocci, C. and Moorman, A. and Ward, D. and McCormick, B. and Haran, J.	Excluded	Wrong outcome
147	rayyan-497149004	83. Newly Diagnosed Restrictive Eating Disorders in the Outpatient Setting During the COVID-19 Pandemic: A Retrospective Chart Review	2023	Kelleher, E. and Moreno, M.	Excluded	Wrong outcome
148	rayyan-497155460	94 COVID-19 Prognostic Factors: A Retrospective Study Challenging The Risk Factors Contributing To Poor Outcomes.	2021	Rodriguez Rosa, A. and Afzal, S. and Dotiwala, A. and McCalmut, L. and Yang, J. and Smith, G. and Cvek, U. and Kilgore, P. and Clifford, E. and Cornelious, A.	Excluded	Wrong outcome
149	rayyan-497157663	99. In Eating Disorder Recovery: The Relationship Between Malnutrition and Symptoms of Anxiety/Depression in Youth With Restrictive Eating Disorders	2021	Lin, J.A. and Forman, S.F. and Milliren, C. and Vitagliano, J. and Spigel, R. and Woods, E.R. and Richmond, T.K.	Excluded	Wrong publication type
150	rayyan-497167075	A {SARS}-{CoV}-2 {Delta} variant outbreak on airplane: vaccinated air passengers are more protected than unvaccinated	2021	Lv, Qiuying and Kong, Dongfeng and He, Yaqing and Lu, Yan and Chen, Long and Zhao, Jin and Feng, Siyang and Chen, Yixiong and Wan, Jia and Wen, Ying	Excluded	Wrong outcome
151	rayyan-497170091	A MUC5B Gene Polymorphism, rs35705950-T, Confers Protective Effects Against COVID-19 Hospitalization but Not Severe Disease or Mortality.	2022	Verma, Anurag and Minnier, Jessica and Wan, Emily S and Huffman, Jennifer E and Gao, Lina and Joseph, Jacob and Ho, Yuk-Lam and Wu, Wen-Chih and Cho, Kelly and Gorman, Bryan R and Rajeevan, Nallakkandi and Pyarajan, Saiju and Garcon, Helene and Meigs, James B and Sun, Yan V and Reaven, Peter D and McGeary, John E and Suzuki, Ayako and Gelernter, Joel and Lynch, Julie A and Petersen, Jeffrey M and…	Excluded	Wrong outcome
152	rayyan-497703151	A 12-hospital prospective evaluation of a clinical decision support prognostic algorithm based on logistic regression as a form of machine learning to facilitate decision making for patients with suspected COVID-19	2022	Lupei, M.I. and Li, D. and Ingraham, N.E. and Baum, K.D. and Benson, B. and Puskarich, M. and Milbrandt, D. and Melton, G.B. and Scheppmann, D. and Usher, M.G. and Tignanelli, C.J.	Excluded	Wrong outcome
153	rayyan-497145062	A 2022 update on the epidemiology of obesity and a call to action: as its twin COVID-19 pandemic appears to be receding, the obesity and dysmetabolism pandemic continues to rage on.	2022	Boutari C and Mantzoros CS	Excluded	Wrong publication type
154	rayyan-497146716	A 23-Year-Old Man With Multisystem Inflammatory Syndrome After Mild COVID-19.	2020	Razavi AC and Chang JL and Sutherland A and Niyogi A and Ménard GE	Excluded	Wrong publication type
155	rayyan-497150827	A 24-Year-Old Woman Presenting With Altered Mental Status and Multiorgan Failure.	2021	Winston LA and Fischer MP	Excluded	Wrong publication type
156	rayyan-497707906	A 29-year-old man with COVID-19 pneumonia, heart failure-reduced ejection fraction, and atrial fibrillation with a father and 2 grandparents who were positive for SARS-CoV-2 infection	2021	Hajouli, S.	Excluded	Wrong publication type
157	rayyan-497704959	A 30-day Survival and Safety of Percutaneous Tracheostomy in Moderate-to-severe COVID-19 Pneumonia Patients: A Single-centre Experience	2022	Shah, M. and Bhatuka, N. and Shalia, K. and Patel, M.	Excluded	Wrong outcome
158	rayyan-497703119	A 48-Year-Old Immunocompetent Female Resident of Southern Florida with Confirmed Reinfection with P.1 (Gamma) Variant of SARS-CoV-2	2022	Kim, M. and Poon, K.K. and Miller, N. and Rubio-Gomez, H.	Excluded	Wrong publication type
159	rayyan-497159704	A 55-year-old COVID-19-positive man managed with self-regulation of high-flow oxygen by high-velocity nasal insufflation therapy	2020	Ciment, A.J. and Ciment, L.M.	Excluded	Wrong publication type
160	rayyan-497702769	A 60-Year-Old Woman with a 6-Week History of Shortness of Breath and Intermittent Chest Pain Due to Chronic Thromboembolic Pulmonary Disease Undetected by Computed Tomography Pulmonary Angiography (CTPA) and Diagnosed by Ventilation-Perfusion Imaging	2022	Yanagisawa, Y. and Ibrahim, W.H. and Kumar, N. and Cooper, J.	Excluded	Wrong publication type
161	rayyan-497147188	A 67-Year-Old Male Patient With COVID-19Â With Worsening Respiratory Function and Acute Kidney Failure.	2022	Melchers M and Festen B and den Dekker BM and Mooren ERM and van Binsbergen AL and van Bree SHW and Heusinkveld M and Schellaars R and Buil JB and Verweij PE and van Zanten ARH	Excluded	Wrong publication type
162	rayyan-497145435	A 78-Year-Old Woman With Diarrhea and Respiratory Failure.	2021	Mahieu R and Léger M and Dubillot M and Demiselle J	Excluded	Wrong publication type
163	rayyan-497159516	A Bayesian framework for estimating the risk ratio of hospitalization for people with comorbidity infected by SARS-CoV-2 virus	2021	Gao, X and Dong, QF	Excluded	Wrong publication type
164	rayyan-497148464	A Biopsychosocial Approach to Understanding the Contributors to Chronic Pain	2022	Kouraki, Afroditi	Excluded	Wrong publication type
165	rayyan-497158478	A Bitter Experience That Enlightens the Future: COVID-19 Neurological Affection and Perspectives on the Orexigenic System	2022	Abdelmissih, S	Excluded	In vitro / animal study
166	rayyan-497157065	A brief overview of hospitalized COVID-19 patients from an inner-city, residents-run clinic	2021	Patrucco Reyes, S.L. and Mays, L. and Hoq, A. and Pivarnik, K. and Geeti, A. and Adjepong, Y.	Excluded	Wrong outcome
167	rayyan-497719310	A brief review of liver injury in patients with Corona Virus Disease-19 duringÂ the pandemic	2020	Farshidpour, M. and Kim, D. and Junna, S. and Merchant, J.	Excluded	Wrong publication type
168	rayyan-497724300	A Bullous Eruption following the Pfizer-BioNTech COVID-19 vaccination	2021	D'Cruz, A. and Parker, H. and Saha, M.	Excluded	Wrong publication type
169	rayyan-497162713	A Calculator for COVID-19 Severity Prediction Based on Patient Risk Factors and Number of Vaccines Received	2022	Israel, A and Schaffer, AA and Merzon, E and Green, I and Magen, E and Golan-Cohen, A and Vinker, S and Ruppin, E	Excluded	Wrong outcome
170	rayyan-497154754	A case of acute liver failure secondary to remdesivir in the treatment of sars-cov-2	2021	Lin, K. and Gausman, V. and Poles, M. and Popov, V.	Excluded	Wrong outcome
171	rayyan-497152975	A case of adult multisystem inflammation syndrome following COVID-19 vaccine	2022	Brown, M. and Garbajs, N.Z. and Garces, J.P.D. and Tekin, A. and Bansal, V. and Das, S. and Muigai, M. and Boisseau, R. and Khan, S.A. and Gajic, O. and Jain, N.	Excluded	Wrong publication type
172	rayyan-497704603	A Case of Asthenozoospermia Following COVID-19 Infection	2022	Seckin, S. and Ramadan, H. and Mouanness, M. and Gidon, A. and Thornton, M. and Merhi, Z.	Excluded	Wrong publication type
173	rayyan-497152654	A Case of Beriberi After MIS-C	2022	Davis, G.C. and Jackson, K.J. and Horstmann, J.	Excluded	Wrong publication type
174	rayyan-497174620	A case of cefditoren-induced acute generalized exanthematous pustulosis during COVID-19 pandemics. Severe cutaneous adverse reactions are an issue.	2020	Torres-Navarro, I and Abril-Pérez, C and Roca-Ginés, J and Sánchez-Arráez, J and Botella-Estrada, R	Excluded	Wrong publication type
175	rayyan-497716284	A Case of Covid-19 Patient with Acute Limb Ischemia and Heparin Resistance	2020	Baccellieri, D. and Bilman, V. and Apruzzi, L. and Monaco, F. and D'Angelo, A. and Loschi, D. and Melissano, G. and Chiesa, R.	Excluded	Wrong publication type
176	rayyan-497151111	A CASE OF COVID-19-ASSOCIATED PULMONARY ASPERGILLOSIS	2022	Lin, K. and Y Chang, J. and Zou, G.	Excluded	Wrong publication type
177	rayyan-497714619	A case of exacerbation of subclinical hyperthyroidism after first administration of bnt162b2 mrna covid-19 vaccine	2021	Yamamoto, K. and Mashiba, T. and Takano, K. and Suzuki, T. and Kami, M. and Takita, M. and Kusumi, E. and Mizuno, Y. and Hamaki, T.	Excluded	Wrong publication type
178	rayyan-497154454	A CASE OF MISTAKEN IDENTITY: PULMONARY BLASTOMYCOSIS DIAGNOSED AS PULMONARY CRYPTOCOCCOSIS	2021	Shah, Y. and Xian Lee, S. and Lastinger, A.	Excluded	Wrong publication type
179	rayyan-497149945	A case of multisystem inflammatory syndrome in children (MIS-C)	2023	Ng, K. and Nordin, M. and Mahadevan, T. and Mohamed Ismail, A.	Excluded	Wrong population
180	rayyan-497703051	A case of myocarditis following ChAdOx1 nCov-19 vaccination	2022	Van Kerkhove, O. and Renders, F. and Leys, M.	Excluded	Wrong publication type
181	rayyan-497723690	A case of possible Fournier's gangrene associated with proning in COVID-19 ARDS	2020	Kappel, C. and Piticaru, J. and Jones, G. and Goucher, G. and Cheon, P. and Fischer, M. and Rochwerg, B.	Excluded	Wrong publication type
182	rayyan-497715755	A case of postoperative covid-19 infection after cardiac surgery: Lessons learned	2020	Rescigno, G. and Firstenberg, M. and Rudez, I. and Uddin, M. and Nagarajan, K. and Nikolaidis, N.	Excluded	Wrong publication type
183	rayyan-497157058	A case of saddle pulmonary embolism in the recovery phase of COVID-19 infection	2021	Valencia-Manrique, J.C. and Ghosh, K. and Velasquez Espiritu, M.R. and Poor, A.	Excluded	Wrong outcome
184	rayyan-497160090	A case of severe rhabdomyolysis associated with COVID-19 infection without AKI	2020	Uehara, G. and Okamoto, K. and Fulop, T.	Excluded	In vitro / animal study
185	rayyan-497157152	A case of treatment-resistant catamenial disease: Insufficiency in mainstay treatment options	2021	Faisal, A. and Fatima, S. and Masud, F. and Ratnani, I.	Excluded	Wrong outcome
186	rayyan-497155598	A Case Report for Severe COVID-19 in a 9-Year-Old Child Treated with Remdesivir and Dexamethasone	2021	Jo, Y.H. and Hwang, Y. and Choi, S.H.	Excluded	Wrong population
187	rayyan-497717263	A case report of arterial and venous thromboembolism in a patient with severe COVID-19 pneumonia	2020	Del Castillo-Garcí­a, S. and Minguito-Carazo, C. and Echarte, J.C. and Rodrí­guez-Santamarta, M. and González, T.B. and Terroba Seara, S. and Martí¬nez González, L. and Fernández-Vázquez, F.	Excluded	Wrong publication type
188	rayyan-497152756	A CASE REPORT OF COMPLICATIONS IN A SURVIVOR OF SEVERE COVID-19: PULMONARY FIBROSIS AND LONG-TERM SUPPLEMENTAL OXYGEN REQUIREMENT	2022	Yanamadala, A.	Excluded	Wrong publication type
189	rayyan-497151932	A Case Report of Coronavirus (COVID-19) Disease and Herpesviridae Viral Co-Infections: A Lethal Combination? ABS0138)	2022	Muzaffar, S.N. and Rai, N. and Siddiqui, S.S. and Agrawal, A. and Yadav, G. and Saxena, S.	Excluded	Wrong outcome
190	rayyan-497151680	A case report of coronavirus disease-2019-induced acute asthma exacerbation in an obese patient	2022	Sasaki, H. and Miyata, J. and Kobayashi, A. and Kawano, S. and Kawana, A.	Excluded	Wrong publication type
191	rayyan-497155571	A case report of COVID-19 infection in a patient with recurrent endometrial cancer on chemotherapy	2021	Mari, T. and Michiko, K. and Satoshi, N. and Yasuto, K. and Tsuyoshi, T. and Eiji, K. and Kae, H. and Yutaka, U. and Kenjiro, S. and Takuji, T. and Tadashi, K.	Excluded	Wrong publication type
192	rayyan-497171575	A Case Report of Fetal Thrombotic Vasculopathy in a COVID Placenta.	2021	Mai, Brenda and Alrais, Mesk and Tchakarov, Amanda	Excluded	Wrong publication type
193	rayyan-497151933	A Case Report of Novel Coronavirus-2019 (COVID-19) Disease and Cytomegalovirus (CMV) Co-Infection: A Lethal Combination	2022	Muzaffar, S.N. and Siddiqui, S.S. and Rai, N. and Agrawal, A. and Yadav, G.	Excluded	Wrong outcome
194	rayyan-497151544	A Case Report of Postinfectious Bronchiolitis Obliterans After Coronavirus Disease 2019 in a 10-Year-Old Child	2022	Lee, M. and Hwang, J.-Y. and Park, S.E. and Jung, S. and Jo, K.J.	Excluded	Wrong population
195	rayyan-497708522	A case report on transient cardiomyopathy with cytokine storm in SARS-CoV-2	2021	Tarun, T. and Kumar, S. and Johnson, J. and Chockalingam, A.	Excluded	Wrong publication type
196	rayyan-497154153	A case series of acquired factor inhibitor following SARS-CoV2-vaccination	2021	Jayananda, S.	Excluded	Wrong publication type
197	rayyan-497703978	A case series of early biologic therapy in guttate psoriasis: Targeting resident memory T cell activity as a potential novel therapeutic modality	2022	Flora, A. and Frew, J.W.	Excluded	Wrong publication type
198	rayyan-497723992	A case series of precipitous cardiac tamponade from suspected perimyocarditis in COVID-19 patients	2021	Kogler, W. and Omar, M. and Maaliki, N. and Patel, S. and Foldy, S. and Ruiz, J.	Excluded	Wrong publication type
199	rayyan-497167313	A case study of extended in-flight transmission of {SARS}-{CoV}-2 en route to {Aotearoa} {New} {Zealand}	2020	Swadi, Tara and L Geoghegan, Jemma and Devine, Tom and McElnay, Caroline and Shoemack, Phil and Ren, Xiaoyun and Storey, Matt and Jefferies, Sarah and Sherwood, Jillian and Smit, Erasmus	Excluded	Wrong publication type
200	rayyan-497721730	A case-based systematic review on the SARS-COVID-2-associated cerebrovascular diseases and the possible virus routes of entry	2021	Lashkari, A. and Ranjbar, R.	Excluded	Wrong publication type
201	rayyan-497714886	A case-control analysis of stroke in COVID-19 patients: Results of unusual manifestations of COVID-19â€“study 11	2021	Garcí­a-Lamberechts, E.J. and Miró, í’. and Fragiel, M. and Llorens, P. and Jiménez, S. and Piñera, P. and Burillo-Putze, G. and Martí­n, A. and Martí­n-Sánchez, F.J. and Jacob, J. and Alquézar-Arbé, A. and Ejarque Martí­nez, L. and Rodrí­guez Miranda, B. and Ruiz Grinspan, M. and Domí­nguez, M.J. and Teigell Muñoz, F.J. and Gayoso Martí­n, S. and Garcí­a Garcí­a, í. and Iglesias Vela, M. and Ca…	Excluded	Wrong outcome
202	rayyan-497145389	A changed research landscape of youth's obesogenic behaviours and environments in the post-COVID-19 era.	2021	Jia P	Excluded	Wrong publication type
203	rayyan-497724740	A child with the Omicron variant coronavirus disease 2019 pneumonia complicated with arrhythmia	2022	Kurosaki, S. and Otani, A. and Senoo, S. and Hataya, H. and Horikoshi, Y.	Excluded	Wrong population
204	rayyan-497156538	A citizen science approach to capture poor mental health related to COVID-19 in rheumatic patients after confinement during pandemic in italy	2021	Ingegnoli, F. and Buoli, M. and Posio, C. and DI Taranto, R. and Lo Muscio, A. and Cumbo, E. and Ostuzzi, S. and Caporali, R.	Excluded	Wrong publication type
205	rayyan-497167029	A classification system for {Post}-{Acute} {Sequelae} of {SARS} {CoV}-2 {Infection}	2022	Jason, Leonard A. and Islam, Mohammed F.	Excluded	Wrong outcome
206	rayyan-497167077	A clinical case definition of post {COVID}-19 condition by a {Delphi} consensus, 6 {October} 2021	2021	Organization, World Health	Excluded	Wrong publication type
207	rayyan-497160361	A Clinical case of occurrence of covid-19 in the rheumatoid arthritis patient receiving glucocorti coid therapy	2020	Aronova, E.S. and Gridneva, G.I. and Kudryavtseva, A.V. and Abramkin, A.A. and Alexeeva, A.V. and Kasumova, K.A. and Nasonova, V.A.	Excluded	Wrong outcome
208	rayyan-497715294	A clinical case series of COVID-19-associated acute limb ischemia: real-world situation	2021	Surya, S.P. and Santoso, R.M.	Excluded	Wrong publication type
209	rayyan-497167466	A clinical primer for the expected and potential post-{COVID}-19 syndromes	2021	Walitt, Brian and Bartrum, Elizabeth	Excluded	Wrong outcome
210	rayyan-497711222	A clinical profile and factors associated with severity of the disease among polish patients hospitalized due to COVID-19 - an observational study	2021	Stachura, T. and Celejewska-Wójcik, N. and Polok, K. and Górka, K. and LichoÅ‚ai, S. and Wójcik, K. and Krawczyk, J. and KozÅ‚owska, A. and Przybyszowski, M. and WÅ‚och, T. and Górka, J. and SÅ‚adek, K.	Excluded	Wrong outcome
211	rayyan-497148765	A Clinical Risk Score to Predict In-hospital Mortality from COVID-19 in South Korea.	2021	Her AY and Bhak Y and Jun EJ and Yuan SL and Garg S and Lee S and Bhak J and Shin ES	Excluded	Wrong outcome
212	rayyan-497150803	A Clinical Study On Angiographic Profile And Outcomes Of Acute Myocardial Infarction In Young (<40 Years)	2022	Ibrahim, M. and Kannan, P. and Veeramani, C.	Excluded	Wrong outcome
213	rayyan-497170821	A Clinical Update on Gestational Diabetes Mellitus.	2022	Sweeting, Arianne and Wong, Jencia and Murphy, Helen R and Ross, Glynis P	Excluded	Wrong publication type
214	rayyan-497158944	A closer look at COVID-19 patients outcome by BMI	2020	Leong, A. and Hosain, B. and Li, H. and Bjork, S. and Usta, S. and DeSantis, V. and Noginskiy, I. and He, H.	Excluded	Wrong outcome
215	rayyan-497154441	A CLOSER LOOK INTO THE DEMOGRAPHICS AND CLINICAL OUTCOME OF PATIENTS WITH COVID-19 IN THE ICU: A RETROSPECTIVE COHORT ANALYSIS	2021	Mounisha Thimmareddygari, D. and Hoe Chan, K. and Paige, A. and Prabhakar, L. and Sindhuri Nali, M. and Ramahi, A. and Crincoli, J. and Lagudu, S. and Patel, R. and Miller, R. and Bellary, S. and Komer, C.	Excluded	Wrong outcome
216	rayyan-497152107	A COHORT OF 79 CHILDREN WITH PAEDIATRIC MULTISYSTEM INFLAMMATORY SYNDROME ASSOCIATED WITH COVID-19	2022	Bohm, M. and Amin, T. and Deri, A. and Gargh, K. and Wood, M.	Excluded	Wrong population
217	rayyan-497156561	A cohort study of COVID-19 related multisystem inflammatory syndrome in children and adolescents from multiple tertiary care centres in south india	2021	Tiwari, A. and Rauf, A. and Kesavan, S. and Kappanayil, M. and Sivadas, S. and Balan, S. and Chickermane, P.	Excluded	Wrong population
218	rayyan-497714548	A Combination of Glucagon-Like Peptide-1 Receptor Agonist and Dietary Intervention Could Be a Promising Approach for Obesity Treatment	2021	Lee, C.Y.	Excluded	In vitro / animal study
219	rayyan-497708776	A combination of phototherapy modalities for extensive lip lesions in a patient with SARS-CoV-2 infection	2021	Ramires, M.C.C.H. and Mattia, M.B. and Tateno, R.Y. and Palma, L.F. and Campos, L.	Excluded	Wrong publication type
220	rayyan-497724427	A comment on metformin and COVID-19 with regard to â€œMetformin use is associated with a decrease in the risk of hospitalization and mortality in COVID-19 patients with diabetes: A population-based study in Lombardyâ€	2022	Al-Salameh, A. and Wiernsperger, N. and Cariou, B. and Lalau, J.-D.	Excluded	Wrong outcome
221	rayyan-497153055	A community hospital's approach towards same-day discharge after minimally invasive hysterectomies during the COVID-19 pandemic	2022	Chien, C. and Cheng, G.	Excluded	Wrong outcome
222	rayyan-497704183	A Comparative Analysis of a Self-Reported Adverse Events Analysis after Receiving One of the Available SARS-CoV-2 Vaccine Schemes in Ecuador	2022	Ortiz-Prado, E. and Izquierdo-Condoy, J.S. and Fernandez-Naranjo, R. and Simbaña-Rivera, K. and Vásconez-González, J. and Lincango Naranjo, E.P. and Cordovez, S. and Coronel, B. and Delgado-Moreira, K. and Jimbo-Sotomayor, R.	Excluded	Wrong outcome
223	rayyan-497703263	A Comparative Cross-Sectional Study of the Consequences of the COVID-19 Lockdown on Women's Health Behaviors in Spain	2022	González-Calderón, M.J. and Baile, J.I. and Izquierdo-Sotorrí­o, E.	Excluded	Wrong outcome
224	rayyan-497148492	A Comparative Study for Hospitalization Characteristics and Predictors of COVID-19 Inpatients in the United States	2021	Ali, R. and Srinivasan, Shankar	Excluded	Wrong outcome
225	rayyan-497155086	A comparative study to assess the rates on the recovery of covid-19 patients with or without comorbidities in a tertiary care hospital	2021	Jayaprakash, K. and Sharmila Nirojini, P. and Johny, N. and Niranjana, S. and Wilson, N. and Nivashini, T. and Pavithra, S.	Excluded	Wrong outcome
226	rayyan-497147547	A Comparative Systematic Review of COVID-19 and Influenza.	2021	Osman M and Klopfenstein T and Belfeki N and Gendrin V and Zayet S	Excluded	Wrong publication type
227	rayyan-497704843	A comparison of coronavirus disease 2019 (COVID-19) versus influenza during the pandemic: Can we distinguish COVID-19 from flu?	2022	Nichols, L.K. and Maki, S.B. and Szpunar, S.M. and Bhargava, A. and Saravolatz, L.D.	Excluded	Wrong publication type
228	rayyan-497150453	A Comparison of Operative Time and Intraoperative Blood Volume Loss Between Stemless and Short-stem Anatomic Total Shoulder Arthroplasty: A Single Institution's Experience.	2022	Gruson KI and Lo Y and Stallone S and Qawasmi F and Lee S and Shah P	Excluded	Wrong publication type
229	rayyan-497704599	A comparison of patient same-day discharge selection after shoulder arthroplasty before and after the COVID-19 pandemic	2022	Cannon, D.J. and Lewis, S. and Garcia, J. and Watkins, A. and Rodriguez, H.C. and Levy, J.C.	Excluded	Wrong publication type
230	rayyan-497172623	A Complicated Case of COVID-19 and Hyperglycemic Hyperosmolar Syndrome in an Adolescent Male.	2021	Gohil, Anisha and Malin, Stefan and Abulebda, Kamal and Hannon, Tamara S	Excluded	Wrong publication type
231	rayyan-497723610	A comprehensive assessment of the coagulation profile in critically ill COVID-19 patients	2020	Adam, E.H. and Zacharowski, K. and Miesbach, W.	Excluded	Wrong outcome
232	rayyan-497154308	A comprehensive descriptive epidemiological and clinical analysis of sars-cov-2 in west-mexico during covid-19 pandemic 2020	2021	Viera-Segura, O. and Vega-Magaña, N. and Garcí­a-Chagollán, M. and Peña-Rodrí­guez, M. and Muñoz-Sánchez, G. and Carranza-Aranda, A.S. and Llamas-Covarrubias, I.M. and Ramos-Solano, M. and Mora-Mora, J. and Dí­az-Palomera, C.D. and León, G.E.-D. and Zepeda-Nuño, J.S. and Santillán-López, E. and Garcí­a-Arellano, S. and Hernández-Silva, C.D. and Zerpa-Hernandez, D.A. and Muñoz-Rios, G. and Rodrí­g…	Excluded	Wrong outcome
233	rayyan-497149022	A comprehensive study of Ecuadorian adult patients with a mild and moderate presentation of COViD-19	2023	González-Andrade, F. and Carrero, Y.	Excluded	Wrong outcome
234	rayyan-497724375	A Conservative Management of Gastric Bezoar in a Novel Bariatric Procedure: Nissen-Sleeve Gastrectomy	2022	Palma, R. and Ruggiero, L. and Santonicola, A. and Iovino, P. and Angrisani, L.	Excluded	Wrong publication type
235	rayyan-497172476	A COVID-19 Crisis in Child Physical Fitness: Creating a Barometric Tool of Public Health Engagement for the Republic of Slovenia.	2021	Jurak, Gregor and Morrison, Shawnda A and Kovac, Marjeta and Leskosek, Bojan and Sember, Vedrana and Strel, Janko and Starc, Gregor	Excluded	Wrong population
236	rayyan-497149373	A critical evaluation of risk to reward ratio of quercetin supplementation for COVID-19 and associated comorbid conditions.	2022	Pawar A and Russo M and Rani I and Goswami K and Russo GL and Pal A	Excluded	Wrong publication type
237	rayyan-497703944	A cross sectional survey of 504 women regarding perceived risk factors and barriers to follow healthy lifestyle and association with sociodemographic factors and menopausal symptoms	2022	Chopra, S. and Ranjan, P. and Verma, A. and Kumari, A. and Malhotra, A. and Upadhyay, A.D. and Baitha, U. and Vikram, N.K.	Excluded	Wrong outcome
238	rayyan-497145878	A cross-sectional study examining self-reported anthropometric measurements with adolescents' nutrition attitudes, obesity awareness and diet quality indices during the pandemic.	2022	Sümen A and Evgin D	Excluded	Wrong population
239	rayyan-497714706	A cross-sectional study on COVID19 mortality among people below 30 years of age in Tamilnadu-2020	2021	Vijay Anand, V. and Arunkumar Yogaraj, G. and Priya, S. and Priya Raj, P. and Brinda Priyadharshini, C. and Sridevi, P.N.	Excluded	Wrong outcome
240	rayyan-1149627256	A cross-sectional study on the mental health of patients with COVID-19 1 year after discharge in Huanggang, China	2023	Li, ZQ and He, JM and Wang, YQ and Bai, MH and Zhang, Y and Chen, HS and Li, WL and Cai, YY and Chen, SQ and Qu, M and Wang, J	Report sought for retrievel (Phase 2); Final decision: Included	Included
241	rayyan-497146653	A cross-sectional study on the use of big data for the past H1N1 influenza epidemic in obesity after COVID-19: Focused on the body slimming cream and leptin via DTC gene test.	2022	Lee J and Kwon KH	Excluded	In vitro / animal study
242	rayyan-497715603	A dangerous consequence of the recent pandemic: Early lung fibrosis following covid-19 pneumonia â€“ case reports	2020	Scelfo, C. and Fontana, M. and Casalini, E. and Menzella, F. and Piro, R. and Zerbini, A. and Spaggiari, L. and Ghidorsi, L. and Ghidoni, G. and Facciolongo, N.C.	Excluded	Wrong publication type
243	rayyan-497160495	A Data-Based Approach Using a Multi-Group SIR Model with Fuzzy Subsets: Application to the COVID-19 Simulation in the Islands of Guadeloupe	2021	Regis, S and Nuiro, SP and Merat, W and Doncescu, A	Excluded	Wrong outcome
244	rayyan-497715567	A data-driven approach to identify risk profiles and protective drugs in COVID-19	2020	Cippí , P.E. and Cugnata, F. and Ferrari, P. and Brombin, C. and Ruinelli, L. and Bianchi, G. and Beria, N. and Schulz, L. and Bernasconi, E. and Merlani, P. and Ceschi, A. and Di Serio, C.	Excluded	Wrong publication type
245	rayyan-497160579	A Dedicated Veno-Venous Extracorporeal Membrane Oxygenation Unit during a Respiratory Pandemic: Lessons Learned from COVID-19 Part II: Clinical Management	2021	Shah, A and Dave, S and Galvagno, S and George, K and Menne, AR and Haase, DJ and McCormick, B and Rector, R and Dahi, S and Madathil, RJ and Deatrick, KB and Ghoreishi, M and Gammie, JS and Kaczorowski, DJ and Scalea, TM and Menaker, J and Herr, D and Tabatabai, A and Krause, E	Excluded	Wrong publication type
246	rayyan-497724736	A dehumanizing experience with COVID-19 infection and hospitalization - An interview with Chris Stolarski	2021	No authors listed	Excluded	Wrong publication type
247	rayyan-497160142	A demographic analysis of admissions to high dependency with COVID-19 at the Queen Elizabeth University Hospital, Glasgow	2020	Best, R. and Hart, R.	Excluded	Wrong outcome
248	rayyan-497703742	A Description of COVID-19-Directed Therapy in Children Admitted to US Intensive Care Units 2020	2022	Schuster, J.E. and Halasa, N.B. and Nakamura, M. and Levy, E.R. and Fitzgerald, J.C. and Young, C.C. and Newhams, M.M. and Bourgeois, F. and Staat, M.A. and Hobbs, C.V. and Dapul, H. and Feldstein, L.R. and Jackson, A.M. and Mack, E.H. and Walker, T.C. and Maddux, A.B. and Spinella, P.C. and Loftis, L.L. and Kong, M. and Rowan, C.M. and Bembea, M.M. and Mclaughlin, G.E. and Hall, M.W. and Babbitt…	Excluded	Wrong population
249	rayyan-497721345	A disease progression prediction model and nervous system symptoms in coronavirus disease 2019 patients	2021	Zhao, Y. and Wang, F. and Dong, G. and Sheng, Q. and Feng, S.	Excluded	Wrong publication type
250	rayyan-497166734	A distinct symptom pattern emerges for {COVID}-19 long-haul: {A} nationwide study	2022	Pinto, Melissa D. and Downs, Charles A. and Huang, Yong and El-Azab, Sarah A. and Ramrakhiani, Nathan S. and Barisano, Anthony and Yu, Lu and Taylor, Kaitlyn and Esperanca, Alvaro and Abrahim, Heather L.	Excluded	Wrong outcome
251	rayyan-497701338	A Double-Blind, Randomized, Placebo-Controlled, Phase II Clinical Study to Evaluate the Efficacy and Safety of Camostat Mesylate (DWJ1248) in Adult Patients with Mild to Moderate COVID-19	2023	Kim, Y.-S. and Jeon, S.-H. and Kim, J. and Koh, J.H. and Ra, S.W. and Kim, J.W. and Kim, Y. and Kim, C.K. and Shin, Y.C. and Kang, B.D. and Kang, S.J. and Park, C.H. and Lee, B. and Lee, J.Y. and Lee, C.H. and Choi, J.-P. and Kim, J.Y. and Yu, S.N. and Peck, K.R. and Kim, S.-H. and Heo, J.Y. and Kim, H.A. and Park, H.-J. and Choi, J. and Han, J. and Kim, J. and Kim, H.J. and Han, S.H. and Yoon, A…	Excluded	Wrong publication type
252	rayyan-497724674	A double-duty food systems stimulus package to build back better nutrition from COVID-19	2021	Hawkes, C. and Squires, C.G.	Excluded	Wrong publication type
253	rayyan-497708473	A fatal case of coronavirus disease 2019 in a patient with common variable immunodeficiency	2021	Mullur, J. and Wang, A. and Feldweg, A.	Excluded	Wrong publication type
254	rayyan-497714871	A fatal case of COVID-19-associated acute necrotizing encephalopathy	2021	Ziemele, D. and Ķauķe, G. and Skrêjãne, K. and Jaunozolina, L. and Karelis, G.	Excluded	Wrong publication type
255	rayyan-497715897	A fine balance: Immunosuppression and immunotherapy in a patient with multiple sclerosis and COVID-19	2020	Valencia-Sanchez, C. and Wingerchuk, D.M.	Excluded	Wrong publication type
256	rayyan-497721782	A focused review on technologies, mechanisms, safety, and efficacy of available COVID-19 vaccines	2021	Ghasemiyeh, P. and Mohammadi-Samani, S. and Firouzabadi, N. and Dehshahri, A. and Vazin, A.	Excluded	Wrong publication type
257	rayyan-497166914	A framework for manufacturing system reconfiguration and optimisation utilising digital twins and modular artificial intelligence	2023	Garate, G and Pascual, M and Rivero, M and Toriello, M and Perez-Pereda, S and Gonzalez-Quintanilla, V and Madera, J and Gutierrez-Cuadra, M and Farinas, MD and Hernandez, JL and Olmos, JM and Pascual, J	Excluded	Wrong publication type
258	rayyan-497173591	A fuller picture of COVID-19 prognosis: the added value of vulnerability measures to predict mortality in hospitalised older adults.	2021	Aliberti, Márlon Juliano Romero and Covinsky, Kenneth E and Garcez, Flavia Barreto and Smith, Alexander K and Curiati, Pedro Kallas and Lee, Sei J and Dias, Murilo Bacchini and Melo, Victor José Dornelas and Rego-Júnior, Otávio Fortes do and Richinho, Valéria de Paula and Jacob-Filho, Wilson and Avelino-Silva, Thiago J	Excluded	Wrong outcome
259	rayyan-497702816	A general approach to identify low-frequency variants within influenza samples collected during routine surveillance	2022	Van Poelvoorde, L.A.E. and Delcourt, T. and Vuylsteke, M. and De Keersmaecker, S.C.J. and Thomas, I. and Gucht, S.V. and Saelens, X. and Roosens, N. and Vanneste, K.	Excluded	Wrong publication type
260	rayyan-497145378	A global country-level analysis of the relationship between obesity and COVID-19 cases and mortality.	2021	Foo O and Hiu S and Teare D and Syed AA and Razvi S	Excluded	Wrong publication type
261	rayyan-497170668	A global view of the interplay between non-alcoholic fatty liver disease and diabetes.	2022	Stefan, Norbert and Cusi, Kenneth	Excluded	Wrong publication type
262	rayyan-497151114	A HARD PILL TO SWALLOW	2022	Saha, A.	Excluded	Wrong publication type
263	rayyan-497172991	A higher BMI is not associated with a different immune response and disease course in critically ill COVID-19 patients.	2021	Kooistra, Emma J and de Nooijer, Aline H and Claassen, Wout J and Grondman, Inge and Janssen, Nico A F and Netea, Mihai G and van de Veerdonk, Frank L and van der Hoeven, Johannes G and Kox, Matthijs and Pickkers, Peter	Excluded	Wrong outcome
264	rayyan-497703361	A history of cerebrovascular disease is independently associated with increased morbidity and mortality in patients with covid-19: A cohort study of 369,563 covid-19 cases in the USA	2022	Nia, A.M. and Srinivasan, V.M. and Hayworth, M.K. and Lall, R.R. and Kan, P.	Excluded	Wrong outcome
265	rayyan-497713930	A history of heart failure is an independent risk factor for death in patients admitted with coronavirus 19 disease	2021	Castagna, F. and Kataria, R. and Madan, S. and Ali, S.Z. and Diab, K. and Leyton, C. and Arfaras-Melainis, A. and Kim, P. and Giorgi, F.M. and Vukelic, S. and Saeed, O. and Patel, S.R. and Sims, D.B. and Jorde, U.P.	Excluded	Wrong outcome
266	rayyan-497708319	A household case evidences shorter shedding of SARS-CoV-2 in naturally infected cats compared to their human owners	2021	Neira, V. and Brito, B. and Agüero, B. and Berrios, F. and Valdés, V. and Gutierrez, A. and Ariyama, N. and Espinoza, P. and Retamal, P. and Holmes, E.C. and Gonzalez-Reiche, A.S. and Khan, Z. and van de Guchte, A. and Dutta, J. and Miorin, L. and Kehrer, T. and Galarce, N. and Almonacid, L.I. and Levican, J. and van Bakel, H. and Garcí­a-Sastre, A. and Medina, R.A.	Excluded	In vitro / animal study
267	rayyan-497172829	A influÃªncia da literacia em saÃºde e do conhecimento da doenÃ§a na autogestÃ£o do cuidado em adultos com Diabetes Mellitus tipo 2: subsÃ­dios para enfermagem	2021	Paes, Robson Giovani	Excluded	Wrong publication type
268	rayyan-497724783	A journey into the causes and effects of depression	2022	Brody, H.	Excluded	Wrong publication type
269	rayyan-497167314	A kinetic model for qualitative understanding and analysis of the effect of complete lockdown imposed by {India} for controlling the {COVID}-19 disease spread by the {SARS}-{CoV}-2 virus	2020	Kishore, Raj and Jha, Prashant Kumar and Das, Shreeja and Agarwal, Dheeresh and Maloo, Tanmay and Pegu, Hansraj and Sahoo, Devadatta and Singhal, Ankita and Sahu, Kisor K.	Excluded	Wrong publication type
270	rayyan-497714856	A large femoral primary cutaneous Ewing's sarcoma in a 35-year-old woman: Case report	2021	Ezzdean, W. and Swed, S. and Almoshantaf, M.B. and Sawaf, B. and Orab, T.	Excluded	Wrong publication type
271	rayyan-497724747	A long shot: The importance of needle length in vaccinating patients with obesity against COVID-19	2022	Chhabria, S. and Stanford, F.C.	Excluded	Wrong publication type
272	rayyan-497156942	A longitudinal study of convalescent plasma (CCP) donors and correlation of ABO group, initial neutralizing antibodies (nAb), and body mass index (BMI) with nAb and anti-nucleocapsid (NP) SARS-CoV-2 antibody kinetics: Proposals for better quality of CCP collections	2021	Wendel, S. and Fontí£o-Wendel, R. and Fachini, R. and Candelaria, G. and Scuracchio, P. and Achkar, R. and Brito, M. and Reis, L.F. and Camargo, A. and Amano, M. and Machado, R. and Araujo, D. and Soares, C. and Durigon, E.	Excluded	Wrong outcome
273	rayyan-497154022	A Machine Learning Approach Identifies Distinct Early-Symptom Cluster Phenotypes Which Correlate with Severe SARS-CoV-2 Outcomes	2021	Epsi, N.J. and Powers, J.H. and Lindholm, D.A. and Helfrich, A. and Huprikar, N. and Ganesan, A. and Lalani, T. and Mody, R. and Madar, C. and Bazan, S. and Colombo, R.E. and Larson, D. and Maves, R.C. and Utz, G. and Tribble, D. and Agan, B. and Burgess, T. and Malloy, A. and Pollett, S. and Richard, S.A.	Excluded	Wrong outcome
274	rayyan-497174252	A mechanistic model and therapeutic interventions for COVID-19 involving a RAS-mediated bradykinin storm.	2020	Garvin, Michael R and Alvarez, Christiane and Miller, J Izaak and Prates, Erica T and Walker, Angelica M and Amos, B Kirtley and Mast, Alan E and Justice, Amy and Aronow, Bruce and Jacobson, Daniel	Excluded	Wrong publication type
275	rayyan-497160913	A meta-analysis of the association between obesity and COVID-19	2020	Yang, J and Ma, ZY and Lei, YC	Excluded	Wrong publication type
276	rayyan-497721433	A meta-meta-analysis: Evaluation of meta-analyses published in the effectiveness of cardiovascular comorbidities on the severity of COVID-19	2021	Naeini, M.B. and Sahebi, M. and Nikbakht, F. and Jamshidi, Z. and Ahmadimanesh, M. and Hashemi, M. and Ramezani, J. and Miri, H.H. and Yazdian-Robati, R.	Excluded	Wrong publication type
277	rayyan-497158070	A mild case of COVID-19 infection in a 69-year old male with severe eosinophilic asthma on mepolizumab	2021	Pham, H. and Lanoue, D. and Valois, J. and Olynych, T. and Yang, W.	Excluded	Wrong outcome
278	rayyan-497703245	A Model Predicting Mortality of Hospitalized Covid-19 Patients Four Days After Admission: Development, Internal and Temporal-External Validation	2022	Heber, S. and Pereyra, D. and Schrottmaier, W.C. and Kammerer, K. and Santol, J. and Rumpf, B. and Pawelka, E. and Hanna, M. and Scholz, A. and Liu, M. and Hell, A. and Heiplik, K. and Lickefett, B. and Havervall, S. and Traugott, M.T. and Neuböck, M.J. and Schörgenhofer, C. and Seitz, T. and Firbas, C. and Karolyi, M. and Weiss, G. and Jilma, B. and Thí¥lin, C. and Bellmann-Weiler, R. and Salzer…	Excluded	Wrong outcome
279	rayyan-497147932	A Multicenter Study about the Population Treated in the Respiratory Triage Stations Deployed by the Red Cross during the COVID-19 Pandemic.	2022	Ponce-Blandón JA and Romero-Castillo R and Rodrí­guez-Leal L and González-Herví­as R and Velarde-Garcí­a JF and ílvarez-Embarba B	Excluded	Wrong outcome
280	rayyan-497152856	A multicenter study of confirmed COVID-19 cases: preliminary data of 2690 pediatric patients in Argentina during the first year of the pandemic	2022	Gentile, í. and del Valle Juárez, M. and Bollón, L.R. and Cancellara, A.D. and Pasinovich, M. and Brizuela, M. and Euliarte, C. and Ensinck, G.N. and Russ, C. and Saraceni, L. and Tapponier, G. and Nova, S.V. and Falaschi, A. and Garnero, A. and Melonari, P. and Bellone, L. and Gaiano, A. and Florian, V.P. and Bogdanowicz, E. and Areso, M.S. and Lucion, Ma.F. and Ferrario, C. and Schenone, N. an…	Excluded	Wrong population
281	rayyan-497154028	A Multi-center Study to Describe Obese Pediatric Patients with COVID-19 Across the United States	2021	Al Hammoud, R. and Murphy, J. and Del Bianco, G.P. and Heresi, G. and Chang, M.L.	Excluded	Wrong population
282	rayyan-497150336	A multicenter, double-blind, randomized, parallel-group, placebo-controlled study to evaluate the efficacy and safety of camostat mesilate in patients with COVID-19 (CANDLE study)	2022	Kinoshita, T. and Shinoda, M. and Nishizaki, Y. and Shiraki, K. and Hirai, Y. and Kichikawa, Y. and Tsushima, K. and Sinkai, M. and Komura, N. and Yoshida, K. and Kido, Y. and Kakeya, H. and Uemura, N. and Kadota, J.	Excluded	Wrong publication type
283	rayyan-497704130	A Multicenter, Prospective, Observational, Cohort-Controlled Study of Clinical Outcomes Following Coronavirus Disease 2019 (COVID-19) Convalescent Plasma Therapy in Hospitalized Patients with COVID-19	2022	Chauhan, L. and Pattee, J. and Ford, J. and Thomas, C. and Lesteberg, K. and Richards, E. and Bernas, C.A. and Loi, M. and Dumont, L. and Annen, K. and Berg, M. and Zirbes, M. and Knight, V. and Miller, A. and Jenkins, T.C. and Bennett, T.D. and Monkowski, D. and Boxer, R.S. and Beckham, J.D.	Excluded	Wrong outcome
284	rayyan-497701217	A multicentre survey of asthma-related quality-of-life and treatment in Egypt during the COVID-19 pandemic	2023	Youssef, N. and Evans, J. and Elrifai, A. and Abdalrazik, F. and Almaaty, M.A. and Ahmed, S.	Excluded	Wrong outcome
285	rayyan-497149533	A Multi-Centre, Randomised, Double-Blind, Placebo-Controlled Phase III Clinical Trial Evaluating the Impact of BCG Re-Vaccination on the Incidence and Severity of SARS-CoV-2 Infections among Symptomatic Healthcare Professionals during the COVID-19 Pandemic in Polandâ€”Evaluation of Antibody Concent...	2023	Zapolnik, P. and Kmiecik, W. and Nowakowska, A. and Krzych, Å.J. and SzymaÅ„ski, H. and Stopyra, L. and Jackowska, T. and DarmochwaÅ‚-Kolarz, D. and Mazur, A. and Czajka, H.	Excluded	Wrong outcome
286	rayyan-497163106	A Multidisciplinary Approach and Current Perspective of Nonalcoholic Fatty Liver Disease: A Systematic Review	2022	Zaman, CF and Sultana, J and Dey, P and Dutta, J and Mustarin, S and Tamanna, N and Roy, A and Bhowmick, N and Khanam, M and Sultana, S and Chowdhury, S and Khanam, F and Sakibuzzaman, M and Dutta, P	Excluded	Wrong outcome
287	rayyan-497706953	A multi-disciplinary rehabilitation approach for people surviving severe COVID-19â€”a case series and literature review	2022	Chuang, H.-J. and Hsiao, M.-Y. and Wang, T.-G. and Liang, H.-W.	Excluded	Wrong publication type
288	rayyan-497166140	A Multimodal Strategy to Reduce the Risk of Hospitalization/death in Ambulatory Patients with COVID-19	2022	Ascencio-Montiel, ID and Tomas-Lopez, JC and Alvarez-Medina, V and Gil-Velazquez, LE and Vega-Vega, H and Vargas-Sanchez, HR and Cervantes-Ocampo, M and Villasis-Keever, MA and Gonzalez-Bonilla, CR and Duque-Molina, C	Excluded	Wrong outcome
289	rayyan-497703672	A Multimodal Strategy to Reduce the Risk of Hospitalization/death in Ambulatory Patients with COVID-19	2022	Ascencio-Montiel, I.D.J. and Tomás-López, J.C. and ílvarez-Medina, V. and Gil-Velázquez, L.E. and Vega-Vega, H. and Vargas-Sánchez, H.R. and Cervantes-Ocampo, M. and Villasí­s-Keever, M.í. and González-Bonilla, C.R. and Duque-Molina, C.	Excluded	Wrong outcome
290	rayyan-497705084	A Multi-professional Approach for Transition of Care at Discharge in Hyperglycemic Inpatients with COVID-19: A Single Center Study	2022	Castellano, E. and Gaviglio, D. and Pellegrino, M. and Gianotti, L. and Magro, G. and Tassone, F. and Baffoni, C. and Sibbono, R. and Attanasio, R. and Boriano, A. and Borretta, G.	Excluded	Wrong publication type
291	rayyan-497721846	A Narrative Review of the Clinical Practicalities of Bamlanivimab and Etesevimab Antibody Therapies for SARS-CoV-2	2021	Nathan, R. and Shawa, I. and De La Torre, I. and Pustizzi, J.M. and Haustrup, N. and Patel, D.R. and Huhn, G.	Excluded	Wrong publication type
292	rayyan-497724778	A National Strategy for COVID Response and Pandemic Preparedness Must Address Noncommunicable Chronic Diseases	2022	Ma, J. and Sallis, J.F.	Excluded	Wrong publication type
293	rayyan-497146676	A National Study of Nutrition and Nutritional Status of the Adult Polish Population in the Years 2017-2020 before and during the COVID-19 Pandemic-Design and Methods.	2021	Traczyk I and Raciborski F and Kucharska A and SiÅ„ska BI and Milewska M and SamoliÅ„ski B and Szostak-Wã™gierek D	Excluded	Wrong publication type
294	rayyan-1149627236	A National Survey of Children, Adults, and the Elderly in the Fourth Wave of the COVID-19 Pandemic to Compare Acute and Post-COVID-19 Conditions in Saudi Arabia	2023	Alsagheir, A and Amer, S and Alzubaidi, L and Alenezi, F and Alamaa, T and Asiri, A	Report sought for retrievel (Phase 2); Final decision: Excluded	Follow-up <12 weeks
295	rayyan-497702902	A nationwide survey to assess COVID-19's impact on health and lifestyle in Saudi Arabia	2022	BIN MAHFOZ, T.M. and SHAIK, R.A. and AHMAD, M.S. and ALZERWI, N.A.N. and ALMUTAIRI, R.	Excluded	Wrong outcome
296	rayyan-497715099	A naturopathic treatment approach for mild and moderate COVID-19: A retrospective chart review	2021	Barber, M.S. and Barrett, R. and Bradley, R.D. and Walker, E.	Excluded	Wrong publication type
297	rayyan-497152387	A NEAR-MISS: ACUTE CORONARY THROMBOSIS IN A YOUNG PATIENT WITH COVID-19	2022	Fatade, Y.A. and Sharp, R. and Ogunniyi, M.O. and Onuorah, I.	Excluded	Wrong outcome
298	rayyan-497701649	A Needs Assessment of Ohio Farmers' Self-Reported Health Behaviors	2023	Kilanowski, J.F. and Jepsen, S.D. and Drerup, E.A. and Brinkman, P. and Duffy, S.	Excluded	Wrong outcome
299	rayyan-497148204	A New Lung Ultrasound Protocol Able to Predict Worsening in Patients Affected by Severe Acute Respiratory Syndrome Coronavirus 2 Pneumonia.	2021	Perrone T and Soldati G and Padovini L and Fiengo A and Lettieri G and Sabatini U and Gori G and Lepore F and Garolfi M and Palumbo I and Inchingolo R and Smargiassi A and Demi L and Mossolani EE and Tursi F and Klersy C and Di Sabatino A	Excluded	Wrong outcome
300	rayyan-497708658	A new positive SARS-CoV-2 test months after severe COVID-19 illness: reinfection or intermittent viral shedding?	2021	Tuan, J. and Spichler-Moffarah, A. and Ogbuagu, O.	Excluded	Wrong outcome
301	rayyan-497724434	A nightmare on COVID-19 street	2022	Vassilikos, V.P.	Excluded	Wrong publication type
302	rayyan-497158961	A nomogram to predict the risk of unfavourable outcome in COVID-19: a retrospective cohort of 279 hospitalized patients in Paris area	2020	Nguyen, Y. and Corre, F. and Honsel, V. and Curac, S. and Zarrouk, V. and Burtz, C.P. and Weiss, E. and Moyer, J.-D. and Gauss, T. and Grégory, J. and Bert, F. and Trichet, C. and Peoc'h, K. and Vilgrain, V. and Rebours, V. and Fantin, B. and Galy, A.	Excluded	Wrong outcome
303	rayyan-497703401	A Nomogram-Based Model to Predict Respiratory Dysfunction at 6 Months in Non-Critical COVID-19 Survivors	2022	De Lorenzo, R. and Magnaghi, C. and Cinel, E. and Vitali, G. and Martinenghi, S. and Mazza, M.G. and Nocera, L. and Cilla, M. and Damanti, S. and Compagnone, N. and Ferrante, M. and Conte, C. and Benedetti, F. and Ciceri, F. and Rovere-Querini, P.	Excluded	Wrong publication type
304	rayyan-497152157	A Novel Case of COVID Infection Exacerbating Upper Airway Resistance Syndrome	2022	Acosta, K.P. and Akabusi, C. and Matayeva, E.	Excluded	Wrong publication type
305	rayyan-497150944	A novel hospital-at-home model for patients with COVID-19 built by a team of local primary care clinics and clinical outcomes: A multi-center retrospective cohort study	2022	Tsujimoto, Y. and Kobayashi, M. and Oku, T. and Ogawa, T. and Yamadera, S. and Tsukamoto, M. and Matsuda, N. and Nishihira, M. and Terauchi, Y. and Tanaka, T. and Kawabata, Y. and Miyamoto, Y. and Morikami, Y.	Excluded	Wrong outcome
306	rayyan-497147555	A Novel Large Scale Integrated Telemonitoring Program for COVID-19.	2021	Shaw JG and Sankineni S and Olaleye CA and Johnson KL and Locke JL and Patino J and Sabi FL and McCarthy RJ	Excluded	Wrong publication type
307	rayyan-497159802	A novel model to predict severe COVID-19 and mortality using an artificial intelligence algorithm to interpret chest radiographs and clinical variables	2022	Munera, N and Garcia-Gallo, E and Gonzalez, A and Zea, J and Fuentes, YV and Serrano, C and Ruiz-Cuartas, A and Rodriguez, A and Reyes, LF	Excluded	Wrong outcome
308	rayyan-497713793	A Novel Prediction Model for Long-Term SARS-CoV-2 RNA Shedding in Non-Severe Adult Hospitalized Patients with COVID-19: A Retrospective Cohort Study	2021	Huang, C.L. and Fei, L. and Li, W.X. and Xu, W. and Xie, X.D. and Li, Q. and Chen, L.	Excluded	Wrong outcome
309	rayyan-497714493	A Novel Prediction Model of COVID-19 Progression: A Retrospective Cohort Study	2021	Xu, W. and Huang, C.L. and Fei, L. and Li, W.X. and Xie, X.D. and Li, Q. and Chen, L.	Excluded	Wrong publication type
310	rayyan-497148693	A Novel Study of Correlation of Lipid Parameters with Clinical Profile, Staging and Onset of Rhino Orbito Cerebral Mucormycosis Covid 19 Pandemic.	2022	V V and St K	Excluded	Wrong publication type
311	rayyan-497145967	A nutritional web-based approach in obesity and diabetes before and during the COVID-19 lockdown.	2023	Fraticelli F and Nicola MD and Vitacolonna E	Excluded	Wrong publication type
312	rayyan-497716265	A pandemic center's experience of managing pregnant women with COVID-19 infection in Turkey: A prospective cohort study	2020	Sahin, D. and Tanacan, A. and Erol, S.A. and Anuk, A.T. and Eyi, E.G.Y. and Ozgu- Erdinc, A.S. and Yucel, A. and Keskin, H.L. and Tayman, C. and Unlu, S. and Kirca, F. and Dinc, B. and San, I. and Parpucu, íœ.M. and Surel, A.A. and Moraloglu, O.T.	Excluded	Wrong population
313	rayyan-497721774	A patent review on the therapeutic application of monoclonal antibodies in covid-19	2021	Asdaq, S.M.B. and Rabbani, S.I. and Alkahtani, M. and Aldohyan, M.M. and Alabdulsalam, A.M. and Alshammari, M.S. and Alajlan, S.A. and Binrokan, A. and Mohzari, Y. and Alrashed, A. and Alshammari, M.K. and Imran, M. and Nayeem, N.	Excluded	Wrong publication type
314	rayyan-497153992	A patient centred pathway to support self management for patients with non-alcoholic fatty liver disease	2021	Mccallum, M. and Mukhopadhya, A. and Dundas, P.	Excluded	Wrong publication type
315	rayyan-497150912	A phase 1/2a study of decidual stromal cells for the treatment of COVID-19 ARDS	2022	Novitzky-Basso, I. and Granton, J. and Beyea, M. and Remberger, M. and Hosn, R. and Yau, C. and Singla, A. and Scholz, H. and Flí¸isand, Y. and Del Sorbo, L. and Binnie, A. and Mattsson, J.	Excluded	In vitro / animal study
316	rayyan-497704073	A phase I trial of cyclosporine for hospitalized patients with COVID-19	2022	Blumberg, E.A. and Noll, J.H. and Tebas, P. and Fraietta, J.A. and Frank, I. and Marshall, A. and Chew, A. and Veloso, E.A. and Carulli, A. and Rogal, W. and Gaymon, A.L. and Schmidt, A.H. and Barnette, T. and Jurek, R. and Martins, R. and Hudson, B.M. and Chavda, K. and Bailey, C.M. and Church, S.E. and Noorchashm, H. and Hwang, W.-T. and June, C.H. and Hexner, E.O.	Excluded	Wrong publication type
317	rayyan-497701421	A phenome-wide investigation of risk factors for severe COVID-19	2023	Baranova, A. and Cao, H. and Teng, S. and Zhang, F.	Excluded	Wrong outcome
318	rayyan-497159581	A picture of severe COVID-19 in US children and youth emerges	2020	Long, S.S.	Excluded	Wrong population
319	rayyan-497707879	A pilot study of core body temperatures in healthcare workers wearing personal protective equipment in a high-level isolation unit	2021	Herstein, J.J. and Abdoulaye, A.A. and Jelden, K.C. and Le, A.B. and Beam, E.L. and Gibbs, S.G. and Hewlett, A.L. and Vasa, A. and Boulter, K.C. and Stentz, T.L. and Kopocis-Herstein, K.R. and ElRayes, W. and Wichman, C. and Lowe, J.J.	Excluded	Wrong outcome
320	rayyan-497162010	A Pilot Study of the Efficacy and Economical Sustainability of Acute Coronavirus Disease 2019 Patient Management in an Outpatient Setting	2022	De Lorenzo, R and Montagna, M and Bossi, E and Vitali, G and Taino, A and Cilla, M and Pata, G and Lazorova, L and Pesenti, R and Pomaranzi, C and Bussolari, C and Martinenghi, S and Bordonaro, N and Di Napoli, D and Rizzardini, G and Cogliati, C and Morici, N and Rovere-Querini, P	Excluded	Wrong outcome
321	rayyan-497159306	A Pilot Study to Examine If Dietary Habits Can Affect Symptomology in Mild Pre-Vaccination COVID-19 Cases	2022	McDaid, KM and Chopra, M	Excluded	Wrong outcome
322	rayyan-497145648	A population-based cohort study of obesity, ethnicity and COVID-19 mortality in 12.6 million adults in England.	2022	Yates T and Summerfield A and Razieh C and Banerjee A and Chudasama Y and Davies MJ and Gillies C and Islam N and Lawson C and Mirkes E and Zaccardi F and Khunti K and Nafilyan V	Excluded	Wrong outcome
323	rayyan-497159173	A population-based study on COVID-19 among patients with inflammatory bowel diseases: Preliminary results from the danish COVID-IBD database	2020	Attauabi, M. and Vester-Andersen, M.K. and Poulsen, A. and Larsen, L. and Jess, T. and Lodrup, A.B. and Neumann, A. and Wase, A. and Seidelin, J.B. and Burisch, J.	Excluded	Wrong outcome
324	rayyan-497704404	A Possible Case of COVID-19 Booster Vaccineâ€“Associated Rhabdomyolysis and Acute Kidney Injury	2022	Unger, K. and Ponte, C.D. and Anderson, D.	Excluded	Wrong publication type
325	rayyan-497715890	A Postpartum Death Due to Coronavirus Disease 2019 (COVID-19) in the United States	2020	Vallejo, V. and Ilagan, J.G.	Excluded	Wrong outcome
326	rayyan-497146172	A potential association between obesity and reduced effectiveness of COVID-19 vaccine-induced neutralizing humoral immunity.	2023	Faizo AA and Qashqari FS and El-Kafrawy SA and Barasheed O and Almashjary MN and Alfelali M and Bawazir AA and Albarakati BM and Khayyat SA and Hassan AM and Alandijany TA and Azhar EI	Excluded	Wrong outcome
327	rayyan-497145788	A potential link between RAAS, obesity and atrial fibrillation in COVID-19 infection.	2021	Jolobe OMP	Excluded	Wrong publication type
328	rayyan-497715702	A pragmatic approach to inpatient diabetes management during the COVID-19 pandemic	2020	Korytkowski, M. and Antinori-Lent, K. and Drincic, A. and Hirsch, I.B. and McDonnell, M.E. and Rushakoff, R. and Muniyappa, R.	Excluded	Wrong publication type
329	rayyan-497155931	A prediction model of risk factors for complications among SARS-CoV2 positive patients: Cases from Jordan	2021	Odeh, M.M. and Al Qaissieh, R. and Tarifi, A.A. and Kilani, M.M. and Tadros, R.E. and Al khashman, A.I. and Alzoubi, K.H.	Excluded	Wrong publication type
330	rayyan-497152395	A predictive model for hospitalization and survival to COVID-19 in a retrospective population-based study	2022	Cisterna-Garcí­a, A. and Guillén-Teruel, A. and Caracena, M. and Pérez, E. and Jiménez, F. and Francisco-Verdú, F.J. and Reina, G. and González-Billalabeitia, E. and Palma, J.T. and Sánchez, í. and Botí­a, J.A.	Excluded	Wrong outcome
331	rayyan-497166648	A Predictive Model for Severe COVID-19 in the Medicare Population: A Tool for Prioritizing Primary and Booster COVID-19 Vaccination	2021	Experton, B and Tetteh, HA and Lurie, N and Walker, P and Elena, A and Hein, CS and Schwendiman, B and Vincent, JL and Burrow, CR	Excluded	Wrong outcome
332	rayyan-497151681	A predictive model to estimate fever after receipt of the second dose of Pfizer-BioNTech coronavirus disease 2019 vaccine: An observational cohort study	2022	Chiba, S. and Shinohara, K.	Excluded	Wrong outcome
333	rayyan-497173382	A pregnancy-specific reference interval for procalcitonin.	2021	Dockree, Samuel and Brook, Jennifer and James, Tim and Shine, Brian and Vatish, Manu	Excluded	Wrong population
334	rayyan-497152629	A preliminary study of body image and depression among adults during COVID-19: A moderation model	2022	Czepczor-Bernat, K. and Modrzejewska, A. and Modrzejewska, J. and Pã™kaÅ‚a, M.	Excluded	Wrong publication type
335	rayyan-497146578	A prospective cohort study on the intersectionality of obesity, chronic disease, social factors, and incident risk of COVID-19 in US low-income minority middle-age mothers.	2021	Wang G and Foney DM and DiBari J and Hong X and Showell N and Kim KS and Ji H and Pearson C and Mirolli G and Rusk S and Sharfstein J and Cheng TL and Zuckerman B and Wang X	Excluded	Wrong population
336	rayyan-497170576	A prospective observational study evaluating the use of remote patient monitoring in ED discharged COVID-19 patients in NYC.	2022	Oh, Seung Mi and Nair, Singh and Casler, Alexander and Nguyen, Diana and Forero, Juan Pablo and Joco, Celina and Kubert, Jason and Esses, David and Adams, David and Jariwala, Sunit and Leff, Jonathan	Excluded	Wrong outcome
337	rayyan-497701208	A prospective observational study to evaluate the safety of COVID-19 mRNA vaccines administered to Qatar Rehabilitation Institute patients	2023	Noureddine, Z. and Madi, L. and Ullah, S. and Alrawashdeh, H. and Naseralallah, L.	Excluded	Wrong outcome
338	rayyan-497714523	A prospective, observational study to evaluate adverse drug reactions in patients with COVID-19 treated with remdesivir or hydroxychloroquine: A preliminary report	2021	Falcí£o, F. and Viegas, E. and Carmo, I. and Soares, J. and Falcao, M. and Solano, M. and Cavaco, P. and Mendes, D. and Rijo, J. and Povoa, P. and Pais Martins, A. and Carmo, E. and Mansinho, K. and Fonseca, C. and Campos, L. and Carvalho, A. and Mirco, A. and Farinha, H. and Aldir, I. and Correia, J.	Excluded	Wrong publication type
339	rayyan-497154301	A protocol of low dose chest ct to verify suspected covid-19 infection	2021	Mohan, M.H. and Jobayr, M.R. and Joori, S.M.	Excluded	Wrong publication type
340	rayyan-497146509	A Qualitative Examination of Emotional Experiences During Physical Activity Post-metabolic/Bariatric Surgery.	2022	Feig EH and Harnedy LE and Golden J and Thorndike AN and Huffman JC and Psaros C	Excluded	Wrong population
341	rayyan-497146564	A qualitative exploration of weight management during COVID-19.	2022	Thomson M and Martin A and Long E and Logue J and Simpson SA	Excluded	Wrong publication type
342	rayyan-497152648	A Quality Improvement Initiative Using EPIC Smartsets to Improve Adherence to AAP Guidelines for Obesity Management at a Primary Care Pediatrics Clinic	2022	Sherer, K.A. and Pierce, H.C. and Rhee, K.E. and Wang, H.C.	Excluded	Wrong population
343	rayyan-497147395	A Questionnaire Survey of Personal and Occupational Variables Associated With SARS-COV-2 Infection in Health Care Personnel of the Spanish Central Military Hospital.	2023	Ajejas Bazán M and Fuentes Mora C and Ballester Orcal LE and Puerro Vicente M and Herrero Pérez L and Wãrnberg J and Pérez Rivas FJ and Pérez Farinós N	Excluded	Wrong publication type
344	rayyan-497154787	A randomised control trial of tele clinical care-a smartphone-app based model of care for heart failure and acute coronary syndromes	2021	Indraratna, P. and Biswas, U. and McVeigh, J. and Mamo, A. and Magdy, J. and Briggs, N. and Gallgher, R. and Ferry, C. and Jan, S. and Schreier, G. and Redmond, S. and Loh, E. and Yu, J. and Lovell, N.H. and Ooi, S.	Excluded	Wrong outcome
345	rayyan-497159136	A randomized clinical trial of lipid metabolism modulation with fenofibrate for acute coronavirus disease 2019	2022	Chirinos, JA and Lopez-Jaramillo, P and Giamarellos-Bourboulis, EJ and Davila-del-Carpio, GH and Bizri, AR and Andrade-Villanueva, JF and Salman, O and Cure-Cure, C and Rosado-Santander, NR and Giraldo, MPC and Gonzalez-Hernandez, LA and Moghnieh, R and Angeliki, R and Saldarriaga, MEC and Pariona, M and Medina, C and Dimitroulis, I and Vlachopoulos, C and Gutierrez, C and Rodriguez-Mori, JE and …	Excluded	Wrong outcome
346	rayyan-497705034	A randomized clinical trial to stimulate the cholinergic anti-inflammatory pathway in patients with moderate COVID-19-pneumonia using a slow-paced breathing technique	2022	Balint, E.M. and Grüner, B. and Haase, S. and Kaw-Geppert, M. and Thayer, J.F. and Gündel, H. and Jarczok, M.N.	Excluded	Wrong publication type
347	rayyan-497152504	A RANDOMIZED CONTROLLED TRIAL of CAMOSTAT in OUTPATIENTS with COVID-19	2022	Jilg, N. and Nuttall, J. and Jana, A. and Maislin, D. and Lewis, S. and Szurgot, B. and Hart, P.A.	Excluded	Wrong publication type
348	rayyan-497701332	A randomized controlled trial to evaluate outcomes with Aggrenox in patients with SARS-CoV-2 infection	2023	Singla, A. and Dadario, N.B. and Singla, A. and Greenberg, P. and Yan, R. and Nanda, A. and Boison, D. and Malhotra, R. and Patel, S. and Nipun, S. and Maninderpal, K. and Castro, D. and Bdiiwi, S. and Boktor, H. and Kyi, H.H. and Sutherland, A. and Patrawalla, A. and Ly, K. and Xie, Y. and Sonig, A. and Khandelwal, P. and Liu, J. and Koziol, J. and Finkle, D. and Subanna, S. and Libutti, S.K.	Excluded	Wrong publication type
349	rayyan-497703778	A Randomized, Double-Blind, Placebo-Controlled, Multicenter Study to Evaluate the Safety and Efficacy of ThymoQuinone Formula (TQF) for Treating Outpatient SARS-CoV-2	2022	Bencheqroun, H. and Ahmed, Y. and Kocak, M. and Villa, E. and Barrera, C. and Mohiuddin, M. and Fortunet, R. and Iyoha, E. and Bates, D. and Okpalor, C. and Agbosasa, O. and Mohammed, K. and Pondell, S. and Mohamed, A. and Mohamed, Y.I. and Yavuz, B.G. and Kaseb, M.O. and Kasseb, O.O. and Gocio, M.Y. and Tu, P.T.-M. and Li, D. and Lu, J. and Selim, A. and Ma, Q. and Kaseb, A.O.	Excluded	Wrong publication type
350	rayyan-497153066	A Rare But Typical Presentation of Post-Bariatric Polyneuropathy and Acute Rehabilitation Outcome	2022	Mammadov, O. and Birney, B.R. and Korlipara, A. and Bartels, L. and Faridi, N.	Excluded	Wrong publication type
351	rayyan-497155577	A rare case of biventricular thrombosis	2021	Bongarzoni, A. and Tassinario, G. and Garagiola, M. and Capozi, A. and Mafrici, A.	Excluded	Wrong publication type
352	rayyan-497703062	A Rare Case of Coronavirus Disease 2019 Vaccine-Associated Cerebral Venous Sinus Thrombosis Treated with Mechanical Thrombectomy	2022	Gurjar, H. and Dhallu, M. and Lvovsky, D. and Sadullah, S. and Chilimuri, S.	Excluded	Wrong publication type
353	rayyan-497724706	A rare case of COVID-19 infection with laryngeal involvement	2021	Asaoka, M. and Chubachi, S. and Yamada, Y. and Fukunaga, K.	Excluded	Wrong publication type
354	rayyan-497154347	A RARE CASE OF COVID-19-ASSOCIATED PULMONARY ASPERGILLOSIS	2021	Schmidt, B. and Gonzalez, V. and Fribourg, D. and Ehtesham, M.	Excluded	Wrong publication type
355	rayyan-497151116	A RARE CASE OF POSTERIOR REVERSIBLE ENCEPHALOPATHY SYNDROME (PRES)	2022	Bhattacharya, A.R.K.A. and A Silverman, B.	Excluded	Wrong outcome
356	rayyan-497171946	A rare case report of late-onset phytobezoar formation following laparoscopic sleeve gastrectomy: delayed redo bariatric surgery.	2021	Aryannezhad, Shayan and Sadeghian, Yasaman and Shapoori, Parvin and Valizadeh, Majid and Barzin, Maryam	Excluded	Wrong publication type
357	rayyan-497151213	A RARE PRESENTATION OF COVID-19-ASSOCIATED CENTRAL VENOUS THROMBOSIS	2022	Wu, B. and Xian Lee, S.H.U. and R Sarwari, A.R.I.F.	Excluded	Wrong publication type
358	rayyan-497151914	A RARE PRESENTATION OF RENAL CELL CARCINOMA: PARANEOPLASTIC COUGH	2022	Clowney, F. and Gwinn, M. and Scott, M.V.	Excluded	In vitro / animal study
359	rayyan-497154357	A RARE RADIOGRAPHIC MANIFESTATION OF A CHRONIC COUGH	2021	Kodela, J. and Halligan, K.	Excluded	Wrong publication type
360	rayyan-497703668	A real-life experience as a proof of Guselkumab effectiveness and safety in patients with moderate to severe psoriasis	2022	Michelucci, A. and Manzo Margiotta, F. and Panduri, S. and Tonini, A. and Romanelli, M. and Morganti, R. and Janowska, A. and Dini, V.	Excluded	Wrong outcome
361	rayyan-497154142	A Real-World Cohort Study of Bamlanivimab Versus Bamlanivimab-Etesevimab for Non-severe COVID-19	2021	Monday, L. and Alangaden, G.J. and Brar, I. and Mayur, R.	Excluded	Wrong outcome
362	rayyan-497152507	A REAL-WORLD COMPARISON of BAM/ETE VS CAS/IMD for COVID-19 CLINICAL PROGRESSION RISK	2022	Mazzotta, V. and Colavita, F. and Lorenzini, P. and Cozzi-Lepri, A. and Rosati, S. and Mastrorosa, I. and Lalle, E. and Cimaglia, C. and Vergori, A. and Corpolongo, A. and Castilletti, C. and Girardi, E. and Vaia, F. and Nicastri, E. and Antinori, A.	Excluded	Wrong publication type
363	rayyan-497145135	A Reflection of a Taiwanese Resident of Surgery in COVID-19 Pandemic.	2022	Chang TW and Chang PC	Excluded	Wrong population
364	rayyan-497702944	A retrospective analysis of incidence and severity of COVID-19 among hypertensive patients: the other side	2022	Oblitas, C.-M. and Torres-Do-Rego, A. and Garcí­a, A.G. and Mato-Jimeno, V. and Alonso Gonzalo, L. and Luis-Garcí­a, S. and Enrí­quez-Gómez, A. and Baltasar-López, M. and Bello-Martí­nez, E.	Excluded	Wrong outcome
365	rayyan-497159202	A retrospective analysis of malnutrition risk, nutritional support and outcomes in COVID-19 patients	2022	Bell, J and Heyer, N and Greenstein, A and Fragkos, K and Baxter-Derrington, C and Mehta, S	Excluded	Wrong outcome
366	rayyan-1149627162	A RETROSPECTIVE ANALYSIS OF POSTACUTE SEQUELAE OF SARS-COV-2 INFECTION	2022	Randhawa, R. and Bustos, B. and Dipollina, C. and Shekar, P. and Mh Padrao, E. and M O'Sullivan, D. and Shah, T.	Report sought for retrievel (Phase 2); Final decision: Excluded	Wrong publication type
367	rayyan-497159134	A Retrospective Assessment of Laboratory Findings and Cytokine Markers in Severe SARS-CoV-2 Infection among Patients of Roma Population	2022	Mocanu, A and Lazureanu, VE and Marinescu, AR and Cut, TG and Laza, R and Rusu, LC and Marza, AM and Nelson-Twakor, A and Negrean, RA and Popescu, IM and Mederle, AO	Excluded	Wrong outcome
368	rayyan-497702506	A Retrospective Assessment of Sputum Samples and Antimicrobial Resistance in COVID-19 Patients	2023	Cut, T.G. and Mavrea, A. and Cumpanas, A.A. and Novacescu, D. and Oancea, C.I. and Bratosin, F. and Marinescu, A.R. and Laza, R. and Mocanu, A. and Pescariu, A.S. and Manolescu, D. and Dumache, R. and Enache, A. and Hogea, E. and Lazureanu, V.E.	Excluded	Wrong publication type
369	rayyan-497150973	A retrospective cohort study of outcomes in hospitalised COVID-19 patients during the first pandemic wave in Ireland	2022	Beatty, K. and Kavanagh, P.M.	Excluded	Wrong outcome
370	rayyan-497157258	A retrospective matched cohort single-center study evaluating outcomes of COVID-19 and the impact of immunomodulation on COVID-19-related cytokine release syndrome in solid organ transplant recipients	2021	Ringer, M. and Azmy, V. and Kaman, K. and Tang, D. and Cheung, H. and Azar, M.M. and Price, C. and Malinis, M.	Excluded	Wrong outcome
371	rayyan-497725017	A retrospective observational study of hypoxic covid-19 patients treated with immunomodulatory drugs in a tertiary care hospital	2020	Mahale, N. and Rajhans, P. and Godavarthy, P. and Narasimhan, V.L. and Oak, G. and Marreddy, S. and Bedekar, A. and Dhundi, U. and Pawar, H.S. and Akole, P. and Pawar, B. and Bhurke, B. and Chavan, S. and Prayag, P. and Purandare, B. and Dalvi, P. and Telbhare, V. and Marudwar, P. and Diwane, D. and Shahane, M. and Prayag, A. and Gugale, S. and Bhor, S. and Jog, S.	Excluded	Wrong outcome
372	rayyan-497152152	A Retrospective Single-Center Analysis of COVID-19 Patients with Fatal Outcome	2022	Gashynova, K. and But, N. and Rudakova, V. and Suska, K. and Dmytrychenko, V.	Excluded	Wrong publication type
373	rayyan-497156467	A retrospective single-center clinical study of the patients with COVID-19 in the Republic of Dagestan, Russia	2021	Gadzhieva, Z. and Khamidova, Z. and Magomedova, T.	Excluded	Wrong outcome
374	rayyan-497703586	A retrospective study of association of CT severity with clinical profile and outcomes of patients with COVID-19 in the second wave	2022	Agarwal, N. and Jain, P. and Khan, T.N. and Raja, A.	Excluded	Wrong outcome
375	rayyan-497157053	A retrospective study of body mass index and weight loss in Irish adults admitted to an acute hospital following infection with SARS-CoV-2	2021	Newsome, F. and Murphy, C.	Excluded	Wrong outcome
376	rayyan-497147964	A Retrospective Study of COVID-19-Related Urgent Medical Visits and Hospitalizations After Outpatient COVID-19 Diagnosis in the US.	2021	Wei W and Sivapalasingam S and Mellis S and Geba GP and Jalbert JJ	Excluded	Wrong outcome
377	rayyan-497702460	A retrospective study of oral tofacitinib therapy for alopecia areata	2023	Lima, X.T.V. and Bambery, M. and Alora, M.B.	Excluded	Wrong publication type
378	rayyan-497704545	A Retrospective Study of the Impact of COVID-19 Pandemic Related Administrative Restrictions on Spine Surgery Practice and Outcomes in an Urban Healthcare System	2022	Attaripour, B. and Xiang, S. and Mitchell, B. and Siow, M. and Parekh, J. and Shahidi, B.	Excluded	Wrong population
379	rayyan-497707834	A retrospective study on the prevalence of anti-phospholipid antibodies, thrombotic events and cutaneous signs of vasculopathy in 173 hospitalized COVID-19 patients	2021	Gasparini, G. and Canepa, P. and Verdiani, S. and Carmisciano, L. and Cozzani, E. and De Grazia, D. and Andrea, O. and Icardi, G. and Parodi, A.	Excluded	Wrong outcome
380	rayyan-497722620	A review of pathophysiology, mortality, risk factors and protective measures of acute kidney injury in COVID-19 patients with underlying kidney disease and kidney transplant recipients	2022	Parsaei, A. and Moradi, S. and Karimi, H. and Ghadery, A.H. and Amini, B. and Najafi, A. and Momenzadeh, M. and Mostafavi, L. and Baharani, J.	Excluded	Wrong publication type
381	rayyan-497171516	A Review of Prenatal Care Delivery to Inform the Michigan Plan for Appropriate Tailored Healthcare in Pregnancy Panel.	2021	Barrera, Chloe M and Powell, Allison R and Biermann, Chloe Ramirez and Siden, Jonathan Y and Nguyen, Buu-Hac and Roberts, Suni Jo and James, LaTeesa and Chopra, Vineet and Peahl, Alex	Excluded	Wrong publication type
382	rayyan-497173719	A Review of the Current Status of Gestational Diabetes Mellitus in Australia-The Clinical Impact of Changing Population Demographics and Diagnostic Criteria on Prevalence.	2020	Laurie, Josephine G and McIntyre, H David	Excluded	Wrong publication type
383	rayyan-497722871	A review on human reproductive systems encountering with the severe acute respiratory syndrome coronavirus 2 infection	2023	Samadian, E. and Aghcheli, B. and Gharaei, R. and Tabarraei, A.	Excluded	Wrong publication type
384	rayyan-497148893	A Role for Outpatient Total Joint Arthroplasty During the COVID-19 Pandemic	2023	Santoro, A.J. and Post, Z.D. and Thalody, H.S. and Czymek, M.M. and Ong, A.C. and Ponzio, D.Y.	Excluded	Wrong publication type
385	rayyan-497724023	A role for steroids in covid-19-associated pneumonitis at six-week follow-up?	2021	Denneny, E.K. and Garthwaite, H.S. and Heightman, M.J. and Porter, J.C.	Excluded	Wrong publication type
386	rayyan-497173670	A role of glycation and methylation for SARS-CoV-2 infection in diabetes?	2020	Sartore, Giovanni and Ragazzi, Eugenio and Faccin, Luca and Lapolla, Annunziata	Excluded	Wrong outcome
387	rayyan-497159339	A safer and more practical tracheotomy in invasive mechanical ventilated patients with COVID-19: A quality improvement study	2022	Kang, K and Wang, JF and Du, X and Li, NA and Jin, SG and Ji, YY and Liu, XJ and Chen, PF and Yue, CS and Wu, JH and Wang, XT and Tang, YJ and Lai, QQ and Lu, BT and Gao, Y and Yu, KJ	Excluded	Wrong outcome
388	rayyan-497702487	A series of homeopathic remedies-related severe drug-induced liver injury from South India	2023	Theruvath, A.H. and Raveendran, R. and Philips, C.A. and Ahamed, R. and Abduljaleel, J.K. and Tharakan, A. and Rajesh, S. and Augustine, P.	Excluded	Wrong outcome
389	rayyan-497157553	A severe case of mis-c and acute heart failure with rapid recovery	2021	Lew, A. and Weaver, M. and Abrahan, D.	Excluded	Wrong population
390	rayyan-497723688	A severe COVID-19 despite ongoing treatment with Lopinavir-Ritonavir	2020	Joumaa, H. and Regard, L. and Carlier, N. and Chassagnon, G. and Alabadan, E. and Canouí¯, E. and L'honneur, A. and Rozenberg, F. and Burgel, P.-R. and Roche, N.	Excluded	Wrong outcome
391	rayyan-497713746	A simple and readily available inflammation-based risk scoring system on admission predicts the need for mechanical ventilation in patients with COVID-19	2021	Amezcua-Guerra, L.M. and Audelo, K. and Guzmán, J. and Santiago, D. and González-Flores, J. and Garcí­a-ívila, C. and Torres, Z. and Baranda-Tovar, F. and Tavera-Alonso, C. and Sandoval, J. and González-Pacheco, H.	Excluded	Wrong outcome
392	rayyan-497713981	A simple, home-therapy algorithm to prevent hospitalisation for COVID-19 patients: A retrospective observational matched-cohort study	2021	Suter, F. and Consolaro, E. and Pedroni, S. and Moroni, C. and Pastí², E. and Paganini, M.V. and Pravettoni, G. and Cantarelli, U. and Rubis, N. and Perico, N. and Perna, A. and Peracchi, T. and Ruggenenti, P. and Remuzzi, G.	Excluded	Wrong outcome
393	rayyan-497160134	A single centre retrospective observational study: Clinical characteristics and outcomes of 57intensive care patients with Covid-19 in South London	2020	Shurovi, B. and Isted, A.	Excluded	Wrong outcome
394	rayyan-497150942	A SINGLE-INSTITUTION RETROSPECTIVE SERIES OF SARS-COV-2 INFECTION IN ADULT GLIOMA PATIENTS	2022	Lanman, T. and Ruiz, A. and Nagpal, S.	Excluded	Wrong outcome
395	rayyan-497149736	A snapshot of pediatric inpatients and outpatients with COVID-19: a point prevalence study from Turkey	2023	Yã±lmaz, D. and íœstündaãŸ, G. and Büyükí§am, A. and Salã±, E. and í‡elik, íœ. and Avcu, G. and Belet, N. and í‡akmak TaÅŸkã±n, E. and í–cal Demir, S. and Birbilen, A.Z. and Kã±lã±í§, í–. and Metin Akcan, í–. and Tekin Yã±lmaz, A. and Aldemir KocabaÅŸ, B. and HatipoãŸlu, N. and Karbuz, A. and í‡akã±r, D. and Sütí§ü, M. and Aygün, F.D. and í‡elik, T. and Bayturan Åžen, S. and Dalgã±í§, N. and íœmi…	Excluded	Wrong outcome
396	rayyan-497721643	A snapshot of the prevalence of endocrine disorders in pregnancies complicated by coronavirus disease 2019: A narrative review with meta-analysis	2021	Reichelt, A.J. and Hirakata, V.N. and Genro, V.K. and Oppermann, M.L.R.	Excluded	Wrong publication type
397	rayyan-497717302	A solitary hypothalamic metastasis from prostatic cancer mimicking a giant thrombotic aneurysm and presenting with intraventricular hemorrhage and acute hydrocephalus: a case report	2020	Saadatpour, Z. and Rezaei, A. and Singhal, A. and Sotoudeh, H. and Tavakol, K.	Excluded	Wrong publication type
398	rayyan-497159858	A staphylococcus aureus coinfection on a COVID-19 pneumonia in a breast cancer patient	2020	Spoto, S. and Valeriani, E. and Riva, E. and De Cesaris, M. and Tonini, G. and Vincenzi, B. and Locorriere, L. and Anguissola, G.B. and Pantano, A.L. and Brando, E. and Costantino, S. and Ciccozzi, M. and Angeletti, S.	Excluded	Wrong outcome
399	rayyan-497174622	A Structured Approach for Safely Reintroducing Bariatric Surgery in a COVID-19 Environment.	2020	Daigle, Christopher R and Augustin, Toms and Wilson, Rickesha and Schulz, Karen and Fathalizadeh, Alisan and Laktash, Amy and Bauman, Marita and Bencsath, Kalman P and Cha, Walter and Rodriguez, John and Aminian, Ali	Excluded	Wrong population
400	rayyan-497708271	A study in the children's health-oriented health policies after COVID-19 pandemic period in Turkey	2021	Durgun, O.	Excluded	Wrong population
401	rayyan-497152931	A STUDY OF INCIDENCE OF DEPRESSION, ANXIETY, STRESS AMONG HOMEMAKERS DURING THE COVID PANDEMIC	2022	Kavitha, P. and Abhishek, M. and Bhattiprolu, A. and Iniyan, and Venkatraman, N.	Excluded	Wrong outcome
402	rayyan-497155454	A Study on the Assessment of Impact of COVID-19 Pandemic on Depression: An Observational Study among the Pregnant Women	2021	Basutkar, R.S. and Sagadevan, S. and Sri Hari, O. and Sirajudeen, M.J. and Ramalingam, G. and Gobinath, P. and Rajesh, N. and Sivasankaran, P.	Excluded	Wrong population
403	rayyan-497162705	A Study on the Health and Socioeconomic Impact of COVID-19 Pandemic and Barriers to Self-management of Diabetes during the Lockdown among Rural Residents of South India	2022	Lakshmi, N and Anjana, R and Siddiqui, M and Sonie, S and Pearson, ER and Doney, A and Palmer, CNA and Mohan, V and Pradeepa, R	Excluded	Wrong outcome
404	rayyan-497154199	A Study on the Safety of Percutaneous Tracheostomy in Patients with Severe Acute Respiratory Syndrome Novel Corona Virus 2 (SARS-nCoV2) Infection: A Single-Center Observational Cohort Study in a CoVID Intensive Care Unit	2021	Mylavarapu, K.K. and Joshi, A. and Nair, R. and Setlur, R. and Kapoor, R.	Excluded	Wrong outcome
405	rayyan-497153986	A subset of children who have had COVID-19 and/or multisystem inflammatory syndrome in children (MIS-C) develop functional gastrointestinal disorders (FGID)	2021	Qu, V. and Ringel, R. and Da Silva, B. and Pinker, E. and Margolis, K. and Khlevner, J.	Excluded	Wrong population
406	rayyan-497170483	A Successful Outcome of Veno-Venous Extracorporeal Membrane Oxygenation in Obese Patients with Respiratory Failure in the Course of COVID-19: A Report of Two Cases.	2022	Janc, Jaroslaw and Lysenko, Lidia and Lewandowska, Olga and Chrzan, Olimpia and Suchanski, Michal and Gemel, Marek and Lesnik, Patrycja	Excluded	Wrong publication type
407	rayyan-497717135	A Suggested Role of Human Growth Hormone in Control of the COVID-19 Pandemic	2020	Elkarow, M.H. and Hamdy, A.	Excluded	Wrong publication type
408	rayyan-497159233	A Surge in Pediatric Coronavirus Disease 2019 Cases: Th Experience of Texas Children's Hospital From March to Tune 2020	2021	Foster, CE and Marquez, L and Davis, AL and Tocco, E and Koy, TH and Dunn, J and Revell, PA and Arrington, AS and Campbell, JR	Excluded	Wrong population
409	rayyan-497158200	A surprising cause of sub-acute abdominal symptoms during the covid pandemic	2021	Ellis-Caleo, T.J. and Yecies, E.B.	Excluded	Wrong publication type
410	rayyan-497147795	A survey on relationship between Gendarmerie Coast Guard Academy (GCGA) students' physical activity and COVID-19 infection.	2021	Güler M and Yanar N and í–ztürk E	Excluded	Wrong outcome
411	rayyan-497722497	A Survey on the Role of Artificial Intelligence in Biobanking Studies	2022	Battineni, G. and Hossain, M.A. and Chintalapudi, N. and Amenta, F.	Excluded	Wrong outcome
412	rayyan-497704841	A survey on the safety of the SARS-CoV-2 vaccine among a population with stroke risk in China	2022	Wu, G. and Zhang, M. and Xie, X. and Zhu, Y. and Tang, H. and Zhu, X. and Liang, Y. and Chen, T. and Zhu, K. and Zhang, D. and Jiang, S. and Jiang, Z. and Ke, S.	Excluded	Wrong outcome
413	rayyan-497173279	A systematic review and meta-analysis comparing the clinical characteristics and outcomes of COVID-19 and influenza patients on ECMO.	2021	Chong, Woon Hean and Saha, Biplab K and Medarov, Boris I	Excluded	Wrong publication type
414	rayyan-497157386	A systematic review and meta-analysis of obesity and COVID-19 outcomes	2021	Zhang, X. and Lewis, A.M. and Moley, J.R. and Brestoff, J.R.	Excluded	Wrong publication type
415	rayyan-497146852	A systematic review of COVID-19 and obstructive sleep apnoea.	2021	Miller MA and Cappuccio FP	Excluded	Wrong publication type
416	rayyan-497152323	A Systematic Review of the Impact of the First Year of COVID-19 on Obesity Risk Factors: A Pandemic Fueling a Pandemic?	2022	Daniels, N.F. and Burrin, C. and Chan, T. and Fusco, F.	Excluded	Wrong publication type
417	rayyan-497146082	A systematic scoping review of the literacy literature to develop a digital food and nutrition literacy model for low-income adults to make healthy choices in the online food retail ecosystem to reduce obesity risk.	2022	Consavage Stanley K and Harrigan PB and Serrano EL and Kraak VI	Excluded	Wrong publication type
418	rayyan-497169474	A tale of three in symbiosis: TB-COVID-19-Bordetella coinfection.	2022	Mulkoju, Ravindra Chari and Rajuri, Venkateshwarlu and Leo, Sneha and Kolan, Raghava Reddy	Excluded	Wrong publication type
419	rayyan-497147256	A Tale of Two Cities: Understanding Children's Cycling Behavior From the Socio-Ecological Perspective.	2022	Yesiltepe D and Pepping R and Ling FCM and Tempest G and Mauw S and Janssen M and Hettinga F	Excluded	Wrong publication type
420	rayyan-497725181	A tale of two pandemics revisited: Physical inactivity, sedentary behavior and poor COVID-19 outcomes reside in the same Syndemic City	2022	Arena, R. and Hall, G. and Laddu, D.R. and Phillips, S.A. and Lavie, C.J.	Excluded	Wrong publication type
421	rayyan-497145354	A tale of two pandemics: obesity and COVID-19.	2020	Honce R and Schultz-Cherry S	Excluded	Wrong publication type
422	rayyan-497159645	A Tale of Two Surges: Differences in Outcomes in the COVID-19 Pandemic in a Community Teaching Hospital in Massachusetts	2022	Milla-Godoy, GC and Prasongdee, K and Cristancho, C and Poloju, A and Barbosa, F and Treadwell, T	Excluded	Wrong outcome
423	rayyan-497145473	A telehealth intervention for ensuring continuity of care of pediatric obesity during the CoVid-19 lockdown in Italy.	2021	Pecoraro P and Gallé F and Muscariello E and Di Mauro V and Daniele O and Forte S and Ricchiuti R and Liguori G and Valerio G	Excluded	Wrong population
424	rayyan-497165751	A temporal study of Brazilian pregnant and postpartum women vulnerability for COVID-19: Characteristics, risk factors and outcomes	2022	Hojo-Souza, NS and Guidoni, DL and Da Silva, CM and De Souza, FSH	Excluded	Wrong outcome
425	rayyan-497146697	A tendency to worse course of multisystem inflammatory syndrome in children with obesity: MultiOrgan Inflammatory Syndromes COVID-19 related study.	2022	Gawlik AM and Berdej-Szczot E and Chmiel I and Lorek M and Antosz A and Firek-Pã™dras M and SzydÅ‚owski L and Ludwikowska KM and Okarska-NapieraÅ‚a M and Dudek N and PiwoÅ„ski K and Afelt A and Suski-Grabowski C and Kursa MB and Kuchar E and Szenborn L and Jackowska T and Peregud-Pogorzelski J and Mazur A	Excluded	Wrong population
426	rayyan-497158458	A tertiary center experience of multiple myeloma patients with COVID-19: lessons learned and the path forward	2020	Wang, B and Van Oekelen, O and Mouhieddine, TH and Del Valle, DM and Richter, J and Cho, HJ and Richard, S and Chari, A and Gnjatic, S and Merad, M and Jagannath, S and Parekh, S and Madduri, D	Excluded	Wrong population
427	rayyan-497146874	A theory on SARS-COV-2 susceptibility: reduced TLR7-activity as a mechanistic link between men, obese and elderly.	2020	Englmeier L	Excluded	Wrong publication type
428	rayyan-497145518	A Time Frame for Testing Negative for SARS-COV2 in People with Obesity.	2020	Dicker D and Lev S and Gottesman T and Kournos T and Dotan M and Ashorov N and Marcoviciu D and Golan R	Excluded	Wrong outcome
429	rayyan-497153015	A unique cause of thunderclap headache	2022	Maly, E.F. and Mays, M. and Sokola, M.	Excluded	Wrong publication type
430	rayyan-497158355	A UNIQUE HOST IN HIV AND MORBID OBESITY FOR COVID-19	2021	Winicki, N.M. and Parker, J.	Excluded	Wrong publication type
431	rayyan-497723532	A Unique Presentation of COVID-19 in a Patient Post Sleeve Gastrectomy	2020	Taube, C. and Mansour, S. and Hakky, S.	Excluded	Wrong publication type
432	rayyan-497724373	A year in review: A cross-sectional study of alopecia areata and risk of COVID-19 infection, hospitalization, and mortality from March 2020 â€“ February 2021	2022	Yale, K. and Nourmohammadi, N. and Casale, F. and Ghigi, A. and Zheng, K. and Mesinkovska, N.A.	Excluded	Wrong publication type
433	rayyan-497157768	A young man suspicious for cushing's syndrome with coronavirus disease-19 (COVID-19): A case report	2021	Besharati, S. and Abbaspourrad, Z. and Chiti, H. and Parsamanesh, N.	Excluded	Wrong outcome
434	rayyan-497724478	â€˜Letter to the editorâ€”interpreting the effectiveness of cognitive behavioural therapy and self-management strategies in heart failure patients for improving sleep', in response to the article â€“ â€˜coping, symptoms, and insomnia among people with heart failure during the COVID-19 pandemic.'	2023	Ahmad, M.T. and Ahmad, S.Y. and Ahmad, M. and Bray, J.	Excluded	Wrong publication type
435	rayyan-497714926	â€˜Quarantine 15': Pre-registered findings on stress and concern about weight gain before/during COVID-19 in relation to caregivers' eating pathology	2021	Jordan, A.K. and Barnhart, W.R. and Studer-Perez, E.I. and Kalantzis, M.A. and Hamilton, L. and Musher-Eizenman, D.R.	Excluded	Wrong publication type
436	rayyan-497167301	â€œ{Lung} {Time} {No} {See}â€: {SARS}-{Cov}-2 {Spike} {Protein} {Changes} {Genetic} {Expression} in {Human} {Primary} {Bronchial} {Epithelial} {Cells} {After} {Recovery}	2021	Evans, Nicholas and Nichols, Jacob and Pruitt, Kevin and Almodovar, Sharilyn	Excluded	In vitro / animal study
437	rayyan-497720027	â€œAcute Myocardial Infarction in the Time of COVID-19â€: A Review of Biological, Environmental, and Psychosocial Contributors	2020	Gorini, F. and Chatzianagnostou, K. and Mazzone, A. and Bustaffa, E. and Esposito, A. and Berti, S. and Bianchi, F. and Vassalle, C.	Excluded	Wrong publication type
438	rayyan-497723748	â€œCOVID-19 and Obesity: Postoperative Risk in Patients Who Have Undergone Bariatric Surgery. Preliminary Report from High Volume Center in Italy (Lombardy)â€	2020	Uccelli, M. and Cesana, G.C. and Ciccarese, F. and Oldani, A. and Zanoni, A.A.G. and De Carli, S.M. and Giorgi, R. and Villa, R. and Ismail, A. and Targa, S. and Olmi, S.	Excluded	Wrong publication type
439	rayyan-497705888	â€œDay 25â€: a temporal indicator of stabilization of mortality risk among COVID-19 patients with high viral load	2022	Osman, N.A. and Hashish, M.H. and Bakr, W.M.K. and Osman, N.A. and Omran, E.A.	Excluded	Wrong outcome
440	rayyan-497703309	â€œPediatric inflammatory multisystem syndromeâ€â€”Experiences from a Berlin Children's Hospital	2022	Boeckelmann, M. and Glaser, N. and Dejas, F. and í–streicher, I. and Grüner, J. and Höche, A. and Akanbi, S. and Thiemig, D. and Rossi, R.	Excluded	Wrong population
441	rayyan-497148614	â€œPushing Geographic Boundaries: Interfacility transport and remote extracorporeal membrane oxygenation cannulation of patients during COVID-19 pandemicâ€	2023	Creel-Bulos, C. and Miller, C. and Hassani, B. and Farthing, H. and Caridi-Schieble, M. and Connor, M.J. and Javidfar, J. and Daneshmand, M.	Excluded	Wrong publication type
442	rayyan-497714807	AAIC 2021: The promise of Alzheimer's research	2021	No authors listed	Excluded	Wrong publication type
443	rayyan-497148486	Ã–ÄŸretmenlerin KOVÄ°D-19 Korkusunun Fiziksel Aktivite IliÅŸkisi, Mental SaÄŸlÄ±k Ve Yeme DavranÄ±ÅŸlarÄ±na Etkisi (Ã‡anakkale Il Ã–rneÄŸi)	2021	Katra, HaÅŸim and Korkmaz, Nimet HaÅŸã±l	Excluded	Wrong publication type
444	rayyan-497148966	ABC-GOALScl score predicts admission to the intensive care unit and mortality of COVID-19 patients over 60Â years of age	2023	Camacho-Moll, M.E. and Ramí­rez-Daher, Z. and Escobedo-Guajardo, B.L. and Dávila-Valero, J.C. and Rodrí­guez-de la Garza, B.L. and Bermúdez de León, M.	Excluded	Wrong outcome
445	rayyan-497714889	Abdominal manifestation of multisystemic inflammatory syndrome in children	2021	Ardila Gómez, I.J. and López, P.P. and Duque, D.C. and Garcí­a, D.M.S. and Romero, A.F. and Vega, M.R.V. and Ramos Castañeda, J.A.	Excluded	Wrong population
446	rayyan-497170870	Abdominal obesity phenotype is associated with COVID-19 chest X-ray severity score better than BMI-based obesity.	2022	Malavazos, Alexis Elias and Secchi, Francesco and Basilico, Sara and Capitanio, Gloria and Boveri, Sara and Milani, Valentina and Dubini, Carola and Schiaffino, Simone and Morricone, Lelio and Foschini, Chiara and Gobbo, Giulia and Piccinni, Rosangela and Saibene, Alessandro and Sardanelli, Francesco and Menicanti, Lorenzo and Guazzi, Marco and Dong, Chuanhui and Romanelli, Massimiliano Marco Cor…	Excluded	Wrong outcome
447	rayyan-497157043	Abdominal obesity phenotype predicts covid-19 chest x-ray severity score better than general obesity	2021	Basilico, S. and Dubini, C. and Capitanio, G. and Secchi, F. and Milani, V. and Boveri, S. and Schiaffino, S. and Morricone, L. and Sardellli, F. and Prandoni, I. and Corsi Romanelli, M.M. and Iacobellis, G. and Carruba, M. and Malavazos, A.E.	Excluded	Wrong outcome
448	rayyan-497151297	Abdominal Wall Necrotizing Fasciitis in a Recent COVID-19 Infection as a Rare Complication of Percutaneous Endoscopic Gastrostomy: Case Report and Review of Literature	2022	Chandel, V. and Patlolla, S.R. and Khokhar, I. and Mathew, M. and Zachariah, R. and Mansoor, E.	Excluded	Wrong publication type
449	rayyan-497722328	Ableism at the Bedside: People with Intellectual Disabilities and COVID-19	2022	Chicoine, C. and Hickey, E.E. and Kirschner, K.L. and Chicoine, B.A.	Excluded	Wrong publication type
450	rayyan-497708866	Abnormal laboratory findings and plasma concentration monitoring of lopinavir and ritonavir in COVID-19	2021	Batteux, B. and Bodeau, S. and Gras-Champel, V. and Liabeuf, S. and Lanoix, J.-P. and Schmit, J.-L. and Andréjak, C. and Zerbib, Y. and Haye, G. and Masmoudi, K. and Lemaire-Hurtel, A.-S. and Bennis, Y.	Excluded	In vitro / animal study
451	rayyan-497148684	Abnormal liver chemistries as a predictor of COVID-19 severity and clinical outcomes in hospitalized patients.	2022	Krishnan A and Prichett L and Tao X and Alqahtani SA and Hamilton JP and Mezey E and Strauss AT and Kim A and Potter JJ and Chen PH and Woreta TA	Excluded	Wrong outcome
452	rayyan-497158808	Abnormal liver function tests on admission are associated with increased mortality in hospitalized patients with COVID-19: Preliminary results from a large Latin American Cohort	2020	Mendizabal, M. and Ridruejo, E. and Piñero, F. and Anders, M. and Scapellato, J. and Manchego, A.U. and Aldo, T. and Ferrer, J.D. and Varon, A. and Ruiz, S. and Cocozzella, D. and Toro, L. and Ballerga, E.G. and Pozo, E.V. and Almonacid, C.L.T. and Dominguez, A. and Peralta, M. and Conte, D. and Ratusnu, N. and Garcia, M. and Scarpin, A. and Brutti, J. and Lozano, I.G. and Godolfino, M. and Maina…	Excluded	Wrong outcome
453	rayyan-497147715	Abnormal liver tests and non-alcoholic fatty liver disease predict disease progression and outcome of patients with COVID-19.	2022	Tripon S and Bilbault P and Fabacher T and Lefebvre N and Lescuyer S and Andres E and Schmitt E and Garnier-KepKA S and Borgne PL and Muller J and Merdji H and Chaffraix F and Mutter D and Baumert TF and Meziani F and Doffoel M	Excluded	In vitro / animal study
454	rayyan-497707798	Abnormal Liver Tests during Hospitalization Predict Mortality in Patients with COVID-19: A Multicenter Study from South America	2021	Balderramo, D. and Mattos, A.Z. and Mulqui, V. and Chiesa, T. and Plácido-Damián, Z. and Abarca, J. and Bolomo, A. and Carlino, Y. and Bombassaro, I.Z. and Wiltgen, D. and Castillo, L.T. and Dí­az, K. and Acuña, J. and Manero, E. and Prieto, J. and Carrera, E. and Dí­az-Ferrer, J. and Debes, J.D.	Excluded	Wrong outcome
455	rayyan-497158970	Abnormal Liver Tests in COVID-19: A Retrospective Observational Cohort Study of 1,827 Patients in a Major U.S. Hospital Network	2020	Hundt, M.A. and Deng, Y. and Ciarleglio, M.M. and Nathanson, M.H. and Lim, J.K.	Excluded	Wrong outcome
456	rayyan-497711130	Abnormal movements in hospitalized COVID-19 patients: A case series	2021	Clark, J.R. and Liotta, E.M. and Reish, N.J. and Shlobin, N.A. and Hoffman, S.C. and Orban, Z.S. and Lim, P.H. and Koralnik, I.J. and Batra, A.	Excluded	Wrong publication type
457	rayyan-497701286	Abnormal thrombosis and neutrophil activation increase hospital-acquired sacral pressure injuries and morbidity in COVID-19 patients	2023	Narang, J. and Jatana, S. and Ponti, A.K. and Musich, R. and Gallop, J. and Wei, A.H. and Seck, S. and Johnson, J. and Kokoczka, L. and Nowacki, A.S. and McBride, J.D. and Mireles-Cabodevila, E. and Gordon, S. and Cooper, K. and Fernandez, A.P. and McDonald, C.	Excluded	Wrong outcome
458	rayyan-497152483	Abnormalities in Blood Physiology in COVID-19 Patients of DMCH, Darbhanga	2022	Gitanjali, and Ajeet, and Ayushi,	Excluded	Wrong outcome
459	rayyan-497722271	ABO blood group association and COVID-19. COVID-19 susceptibility and severity: a review	2022	Shibeeb, S. and Khan, A.	Excluded	Wrong publication type
460	rayyan-497166808	Absence of in-flight transmission of {SARS}-{CoV}-2 likely due to use of face masks on board	2020	Nir-Paz, Ran and Grotto, Itamar and Strolov, Israel and Salmon, Asher and M and elboim, Michal and Mendelson, Ella and Regev-Yochay, Gili	Excluded	Wrong outcome
461	rayyan-497155943	Abstract #1003696: Diabetes and COVID-19: Identifying Diabetes-Related Predictors of Severe Infection	2021	Virmani, S. and Mosquera, J.E. and Rajagopalan, K. and Toledo, A.R. and Kinaan, M.	Excluded	Wrong outcome
462	rayyan-497156337	Abstract #1030455: Glycemia on Admission Associated with Hospital Stay and Mortality in a Peruvian National Hospital (GLUCOVID Study)	2021	Paz-Ibarra, J. and Garcia, V. and Salas, C. and Saenz, S. and Alvarez, J. and Quinto, F.	Excluded	Wrong outcome
463	rayyan-497155944	Abstract #1042611: Impact of Diabetes and Glycemic Control on Poor Outcomes in Hospitalized Patients with Obesity and COVID-19 Infectionq2	2021	Lebastchi, J. and Monteiro, F. and MCDonnell, M.E. and Gopalkrishnan, G.	Excluded	Wrong outcome
464	rayyan-497152048	Abstract #1170550: Changes in glycemic control and body weight over the course of the COVID 19 pandemic in an outpatient setting	2022	Edelman, D.	Excluded	Wrong publication type
465	rayyan-497152046	Abstract #1185076: Poor Outcomes of Hospitalized COVID-19 Patients with Type 2 Diabetes and Chronic Kidney Disease	2022	Cheng, V. and Burguera-Couce, D.E. and Gopalakrishnan, G. and Monteiro, F.	Excluded	Wrong outcome
466	rayyan-497152049	Abstract #1185190: New Onset Autoimmune Diabetes Associated with Acute SARS-COV-2 Infection	2022	Manudhane, A.	Excluded	Wrong population
467	rayyan-497150387	Abstract #1318481: Psychological Impact of COVID-19 Pandemic on Waitlisted Prebariatric Surgery Patients in Saudi Arabia: A Cross-Sectional Study	2022	Turkistani, H. and Magliah, S. and Alzahrani, A. and Abulaban, B. and Sabban, M. and Magliah, H. and Jaber, T.	Excluded	Wrong population
468	rayyan-497148697	Abstract #1395490: New Onset of Type 1 Diabetes After Severe Acute Respiratory Syndrome Coronavirus 2 Vaccination	2023	Fatima, S. and Mayrin, J. and Prater, J.	Excluded	Wrong outcome
469	rayyan-497151746	Abstracts of the 2022 Pediatric Endocrine Society (PES) Annual Meeting	2022	No authors listed	Excluded	Wrong publication type
470	rayyan-497155103	Abstracts of the Heart Failure 2021 and the World Congress on Acute Heart Failure	2021	No authors listed	Excluded	Wrong publication type
471	rayyan-497172742	ACC Health Policy Statement on Cardiovascular Disease Considerations for COVID-19 Vaccine Prioritization: A Report of the American College of Cardiology Solution Set Oversight Committee.	2021	Driggin, Elissa and Maddox, Thomas M and Ferdinand, Keith C and Kirkpatrick, James N and Ky, Bonnie and Morris, Alanna A and Mullen, J Brendan and Parikh, Sahil A and Philbin, Daniel M and Vaduganathan, Muthiah	Excluded	Wrong outcome
472	rayyan-497148886	Accelerated Longitudinal Weight Gain Among Infants With In Utero COVID-19 Exposure	2023	Ockene, M.W. and Russo, S.C. and Lee, H. and Monthé-Dréze, C. and Stanley, T.L. and Ma, I.L. and Toribio, M. and Shook, L.L. and Grinspoon, S.K. and Edlow, A.G. and Fourman, L.T.	Excluded	Wrong population
473	rayyan-497722835	Accelerated LVAD pump thrombosis in COVID-19 patient: Case report and mini review	2022	Wadiwala, I.J. and Garg, P. and Alomari, M. and Elawady, M.S. and Alamouti-Fard, E. and Raavi, L. and Mateen, N. and Khan, F. and Hussain, M.W.A. and Pham, S.M. and Jacob, S.	Excluded	Wrong publication type
474	rayyan-497169001	Accelerated waning of the humoral response to COVID-19 vaccines in obesity.	2023	van der Klaauw, Agatha A and Horner, Emily C and Pereyra-Gerber, Pehuén and Agrawal, Utkarsh and Foster, William S and Spencer, Sarah and Vergese, Bensi and Smith, Miriam and Henning, Elana and Ramsay, Isobel D and Smith, Jack A and Guillaume, Stephane M and Sharpe, Hayley J and Hay, Iain M and Thompson, Sam and Innocentin, Silvia and Booth, Lucy H and Robertson, Chris and McCowan, Colin and Kerr…	Excluded	In vitro / animal study
475	rayyan-497145623	Acceleration in BMI gain following COVID-19 restrictions. A longitudinal study with 7- to 10-year-old primary school children.	2022	Jarnig G and Jaunig J and Kerbl R and Strenger V and Haeusler G and van Poppel MNM	Excluded	Wrong population
476	rayyan-497714004	Acceptability of ENG-releasing subdermal implants among postpartum Brazilian young women during the COVID-19 pandemic	2021	Barbieri, M.M. and Herculano, T.B. and Dantas Silva, A. and Bahamondes, L. and Juliato, C.R.T. and Surita, F.G.	Excluded	Wrong population
477	rayyan-497714775	Acceptability, Usability, and Performance of Lateral Flow Immunoassay Tests for Severe Acute Respiratory Syndrome Coronavirus 2 Antibodies: REACT-2 Study of Self-Testing in Nonhealthcare Key Workers	2021	Davies, B. and Araghi, M. and Moshe, M. and Gao, H. and Bennet, K. and Jenkins, J. and Atchison, C. and Darzi, A. and Ashby, D. and Riley, S. and Barclay, W. and Elliott, P. and Ward, H. and Cooke, G.	Excluded	Wrong outcome
478	rayyan-497703425	Acceptance and Factors Influencing Acceptance of COVID-19 Vaccine in a Romanian Population	2022	Ionescu, T.C. and Fetecau, B.I. and Giurgiuca, A. and Tudose, C.	Excluded	Wrong outcome
479	rayyan-497147513	Acceptance of coronavirus disease 2019 vaccination among postpartum women during delivery hospitalization.	2022	Kouba I and Yaghoubian Y and Rochelson B and Shan W and Combs A and Nimaroff M and Blitz MJ	Excluded	Wrong outcome
480	rayyan-497704326	Acceptance Rates of COVID-19 Vaccine Highlight the Need for Targeted Public Health Interventions	2022	Shkalim Zemer, V. and Grossman, Z. and Cohen, H.A. and Hoshen, M. and Gerstein, M. and Yosef, N. and Cohen, M. and Ashkenazi, S.	Excluded	Wrong outcome
481	rayyan-497171238	Access to and safety of COVID-19 convalescent plasma in the United States Expanded Access Program: A national registry study.	2021	Senefeld, Jonathon W and Johnson, Patrick W and Kunze, Katie L and Bloch, Evan M and van Helmond, Noud and Golafshar, Michael A and Klassen, Stephen A and Klompas, Allan M and Sexton, Matthew A and Diaz Soto, Juan C and Grossman, Brenda J and Tobian, Aaron A R and Goel, Ruchika and Wiggins, Chad C and Bruno, Katelyn A and van Buskirk, Camille M and Stubbs, James R and Winters, Jeffrey L and Casad…	Excluded	Wrong outcome
482	rayyan-497162493	Access to Healthcare during Lockdown, and its Effect on Glycaemic and Blood Pressure Control in Patients with Type 2 Diabetes and Hypertension- A Cross-sectional Study	2021	Joseph, A and Mathew, S	Excluded	Wrong outcome
483	rayyan-497708509	Access to personal protective equipment in exposed healthcare workers and COVID-19 illness, severity, symptoms and duration: A population-based case-control study in six countries	2021	Kim, H. and Hegde, S. and Lafiura, C. and Raghavan, M. and Sun, N. and Cheng, S. and Rebholz, C.M. and Seidelmann, S.B.	Excluded	Wrong outcome
484	rayyan-497702690	Accessibility and quality of medical care for patients with chronic noncommunicable diseases during COVID-19 pandemic	2023	Reshetnikov, A. and Frolova, I. and Abaeva, O. and Prisyazhnaya, N. and Romanova, T. and Romanov, S. and Sobolev, K.	Excluded	Wrong population
485	rayyan-497146573	Accounting for the Origins and Toll of COVID 19 The key role of Overweight in COVID-19.	2022	Adams ML	Excluded	Wrong outcome
486	rayyan-497147520	Accuracy of galactomannan testing on tracheal aspirates in COVID-19-associated pulmonary aspergillosis.	2021	Roman-Montes CM and Martinez-Gamboa A and Diaz-Lomelí­ P and Cervantes-Sanchez A and Rangel-Cordero A and Sifuentes-Osornio J and Ponce-de-Leon A and Gonzalez-Lara MF	Excluded	Wrong outcome
487	rayyan-497715016	ACE2 as a Key Target for Treatment of COVID-19 Related Cardiovascular Diseases: Current Progress and Prospect	2021	Li, S. and Ma, W. and Yang, F. and Xu, Y. and Xu, B. and Cai, B.	Excluded	Wrong outcome
488	rayyan-497146885	ACE2 expression in adipose tissue is associated with cardio-metabolic risk factors and cell type composition-implications for COVID-19.	2022	El-Sayed Moustafa JS and Jackson AU and Brotman SM and Guan L and Villicaña S and Roberts AL and Zito A and Bonnycastle L and Erdos MR and Narisu N and Stringham HM and Welch R and Yan T and Lakka T and Parker S and Tuomilehto J and Seow J and Graham C and Huettner I and Acors S and Kouphou N and Wadge S and Duncan EL and Steves CJ and Doores KJ and Malim MH and Collins FS and Pajukanta P and Boe…	Excluded	Wrong publication type
489	rayyan-497158295	ACE2 Interaction Networks in COVID-19: A Physiological Framework for Prediction of Outcome in Patients with Cardiovascular Risk Factors	2020	Wicik, Z and Eyileten, C and Jakubik, D and Simoes, SN and Martins, DC and Pavao, R and Siller-Matula, JM and Postula, M	Excluded	Wrong population
490	rayyan-497169491	ACE2 polymorphisms impact COVID-19 severity in obese patients.	2022	Jalaleddine, Nour and Bouzid, Amal and Hachim, Mahmood and Sharif-Askari, Narjes Saheb and Mahboub, Bassam and Senok, Abiola and Halwani, Rabih and Hamoudi, Rifat A and Al Heialy, Saba	Excluded	Wrong outcome
491	rayyan-497720273	ACE2: the molecular doorway to SARS-CoV-2	2020	Medina-Enrí­quez, M.M. and Lopez-León, S. and Carlos-Escalante, J.A. and Aponte-Torres, Z. and Cuapio, A. and Wegman-Ostrosky, T.	Excluded	Wrong publication type
492	rayyan-497152373	ACE-I AND ARBS DO NOT INFLUENCE THE CHEST CT PRESENTATION AND 1-YEAR SURVIVAL OF COVID-19 PATIENTS: ITALIAN MULTICENTER REGISTRY	2022	Birtolo, L.I. and Infusino, F. and Depaoli, A. and Cimino, S. and Porsperi, S. and D'Ascenzo, F. and Colaiacomo, M.C. and Andreoli, C. and Forleo, G.B. and Schiavone, M. and Lario, C.V. and Monosilio, S. and Ricci, P. and Catalano, C. and Ceccarelli, G. and D'Ettorre, G. and Galardo, G. and Pugliese, F. and De Ferrari, G.M. and Maestrini, V. and Mancone, M. and Fedele, F.	Excluded	Wrong outcome
493	rayyan-497702657	Acetazolamide induced noncardiogenic pulmonary edema, an underreported serious adverse event	2023	Schwartz, A.H. and Sieminski, S.	Excluded	Wrong publication type
494	rayyan-497725083	ACHD-Specific Risk Factors for Severe COVID-19	2021	Bradley, E.A. and Cavus, O.	Excluded	Wrong outcome
495	rayyan-497703829	Achieving Health Equity Through Digestive Diseases Research and Scientific Workforce Diversity	2022	Singh, M.E. and James, S.P. and Germino, G.G. and Rodgers, G.P.	Excluded	Wrong publication type
496	rayyan-497714316	Acid pH Increases SARS-CoV-2 Infection and the Risk of Death by COVID-19	2021	Jimenez, L. and Campos Codo, A. and Sampaio, V.D.S. and Oliveira, A.E.R. and Ferreira, L.K.K. and Davanzo, G.G. and Brito Monteiro, L.D. and Victor Virgilio-da-Silva, J. and Borba, M.G.S. and Fabiano de Souza, G. and Zini, N. and Andrade Gandolfi, F.D. and Muraro, S.P. and Luiz Proení§a-Modena, J. and Val, F.A. and Cardoso Melo, G. and Monteiro, W.M. and Nogueira, M.L. and Lacerda, M.V.G. and Mor…	Excluded	Wrong outcome
497	rayyan-497705975	Acquired agitation in acute respiratory distress syndrome with COVID-19 compared to influenza patients: a propensity score matching observational study	2022	Maamar, A. and Liard, C. and Doucet, W. and Reizine, F. and Painvin, B. and Delamaire, F. and Coirier, V. and Quelven, Q. and Guillot, P. and Lesouhaitier, M. and Tadié, J.M. and Gacouin, A.	Excluded	Wrong outcome
498	rayyan-497715681	ACSM call to action statement: COVID-19 considerations for sports and physical activity	2020	Denay, K.L. and Breslow, R.G. and Turner, M.N. and Nieman, D.C. and Roberts, W.O. and Best, T.M.	Excluded	Wrong publication type
499	rayyan-497713653	Action and reaction of pre-primary and primary school-age children to restrictions during covid-19 pandemic in greece	2021	Siachpazidou, D.I. and Kotsiou, O.S. and Chatziparasidis, G. and Papagiannis, D. and Vavougios, G.D. and Gogou, E. and Stavrou, V.T. and Gourgoulianis, K.I.	Excluded	Wrong population
500	rayyan-497163070	Actions for a healthy university: Impact on mental and physical health in young people	2022	Sanchis-Soler, G and Garcia-Jaen, M and Sebastia-Amat, S and Diana-Sotos, C and Tortosa-Martinez, J	Excluded	Wrong outcome
501	rayyan-497170424	Activacion de sensores del estrados del retículo endoplásmico por dietas asociadas a enfermedades metabólicas y COVID-19	2022	Cortés-Ginez, Marí­a del Carmen and Baiza-Gutman, Luis Arturo and Manuel-Apolinar, Leticia and Cruz-López, Miguel and Ibáñez-Hernández, Miguel íngel and Dí­az-Flores, Margarita	Excluded	Wrong outcome
502	rayyan-497147912	Active Covid-19 infection and transmission after the first dose of the BNT162b2 mRNA vaccination in Saudi Arabia: A case report.	2021	Allam AA and Sayed AA	Excluded	Wrong publication type
503	rayyan-497150910	Active SARS-CoV-2 infection on the day before autologous stem cell transplant in a patient with multiple myeloma	2022	Henriques, M. and Baptista, P. and Medeiros, P. and Marini, C. and Bastos, J. and Pinto, A.L. and Bergantim, R. and Trigo, F.	Excluded	Wrong outcome
504	rayyan-497159545	Active smoking and severity of COVID-19 infection in cancer patients	2020	Marta, G.D.H. and Auclin, E. and Saoudi Gonzalez, N. and Casadevall Aguilar, D. and Rodriguez Castells, M. and Epaillard, N. and Tagliamento, M. and Pilotto, S. and López-Castro, R. and Mielgo Rubio, X. and Urbano Centella, C. and Pineda, E. and Laia, F.M. and Mirallas, O. and Bluthgen, M.V. and Masfarré, L. and Minatta, J.N. and Cruz, C.A. and Prat, A. and Mezquita, L.	Excluded	Wrong outcome
505	rayyan-497148084	Activity and short-term outcomes of kidney transplantation during the COVID-19 pandemic.	2021	Calleja Hermosa P and Varea Malo R and Campos Juanatey F and Rodrigo Calabia E and Aguilera Fernández A and Fernández Guzmán E and Domí­nguez Esteban M and Ballestero Diego R and Zubillaga Guerrero S and Gutiérrez Baños JL	Excluded	Wrong population
506	rayyan-497725299	Acupuncture Is Renewable Energy	2022	Niemtzow, R.C.	Excluded	Wrong publication type
507	rayyan-497158053	Acute anaemia in COVID-19: A marker of disease severity	2021	Patchell, I. and Healan, J. and Evans, C.	Excluded	Wrong outcome
508	rayyan-497148263	Acute and late toxicities of patients infected with SARS-CoV-2 and treated for cancer with radiation therapy during the COVID-19 pandemic.	2021	Beddok A and Chevrier M and Calugaru V and Minsat M and Dendale R and Lantz O and Servois V and Paoletti X and Crehange G	Excluded	Wrong outcome
509	rayyan-1149627131	Acute and persistent symptoms in non-hospitalized PCR-confirmed COVID-19 patients.	2021	Bliddal S and Banasik K and Pedersen OB and Nissen J and Cantwell L and Schwinn M and Tulstrup M and Westergaard D and Ullum H and Brunak S and Tommerup N and Feenstra B and Geller F and Ostrowski SR and Grí¸nbí¦k K and Nielsen CH and Nielsen SD and Feldt-Rasmussen U	Report sought for retrievel (Phase 2); Final decision: Excluded	Data non available
510	rayyan-497708419	Acute aortoiliac occlusion in a patient with novel coronavirus disease-2019	2021	Naudin, I. and Long, A. and Michel, C. and Devigne, B. and Millon, A. and Della-Schiava, N.	Excluded	Wrong publication type
511	rayyan-497708417	Acute appendicitis in four children with SARS-CoV-2 infection	2021	Meyer, J.S. and Robinson, G. and Moonah, S. and Levin, D. and McGahren, E. and Herring, K. and Poulter, M. and Waggoner-Fountain, L. and Shirley, D.-A.	Excluded	Wrong population
512	rayyan-497158769	Acute Bacterial Hemorrhagic Pyelonephritis in a COVID-19 Patient With a History of Hypothyroidism: A Case Report	2022	Shazley, O and Shazley, A and Alshazley, M	Excluded	Wrong outcome
513	rayyan-497166787	Acute bone loss following {SARS}-{CoV}-2 infection in mice	2023	Haudenschild, Anne K. and Christiansen, Blaine A. and Orr, Sophie and Ball, Erin E. and Weiss, Christopher M. and Liu, Hongwei and Fyhrie, David P. and Yik, Jasper HN and Coffey, Lark L. and Haudenschild, Dominik R.	Excluded	In vitro / animal study
514	rayyan-497702371	Acute Cardiac Events During COVID-19-Associated Hospitalizations	2023	Woodruff, R.C. and Garg, S. and George, M.G. and Patel, K. and Jackson, S.L. and Loustalot, F. and Wortham, J.M. and Taylor, C.A. and Whitaker, M. and Reingold, A. and Alden, N.B. and Meek, J. and Anderson, E.J. and Weigel, A. and Henderson, J. and Bye, E. and Davis, S.S. and Barney, G. and Bennett, N.M. and Shiltz, E. and Sutton, M. and Talbot, H.K. and Price, A. and Sperling, L.S. and Havers, F…	Excluded	Wrong outcome
515	rayyan-497157866	Acute cardiac injury and acute kidney injury associated with severity and mortality in patients with COVID-19	2021	Li, W.-X. and Xu, W. and Huang, C.-L. and Fei, L. and Xie, X.-D. and Li, Q. and Chen, L.	Excluded	Wrong outcome
516	rayyan-497725382	Acute Cardiovascular Complications of COVID-19: The High Risk of Underlying Heart Disease	2023	Mensah, G.A. and Vaduganathan, M. and Roth, G.A.	Excluded	Wrong outcome
517	rayyan-497154768	Acute cerebrovascular disease In COVID-19 patients: Characteristics and outcomes, in a tertiary hospital in Cebu, Philippines	2021	Reveldez, I.A. and Lim, B.A. and Cañete, M.T.	Excluded	Wrong outcome
518	rayyan-497703842	Acute complete splenic infarction secondary to COVID-19 infection	2022	Javaid, U. and Young, P. and Gill, G. and Bhargava, P.	Excluded	Wrong outcome
519	rayyan-497147124	Acute Cor Pulmonale in Critically Ill Patients with Covid-19.	2020	Creel-Bulos C and Hockstein M and Amin N and Melhem S and Truong A and Sharifpour M	Excluded	Wrong publication type
520	rayyan-497147364	Acute Corneal Endothelial Graft Rejection With Coinciding COVID-19 Infection.	2021	Jin SX and Juthani VV	Excluded	Wrong publication type
521	rayyan-497724410	Acute coronary syndrome in women: A new and specific approach is needed	2022	Moscucci, F. and Lavalle, F. and Politi, C. and Campanale, A. and Baggio, G. and Sciomer, S.	Excluded	Wrong publication type
522	rayyan-497150544	Acute COVID-19 Infection in a Pediatric Patient with ROHHAD	2022	Udrea, D.S. and Lopez, M. and Avesar, M. and Qureshi, S. and Moretti, A. and Abd-Allah, S.A. and Chandnani, H.K.	Excluded	Wrong population
523	rayyan-1149627246	Acute COVID-19 Syndrome Predicts Severe Long COVID-19: An Observational Study	2022	Jr, AS and Botelho, SM and Santos, LR and Rezende, AL	Report sought for retrievel (Phase 2); Final decision: Excluded	Wrong outcome
524	rayyan-497155111	Acute decompensated heart failure is a risk factor for acute kidney injury and a predictor of disease severity in hospitalized patients with COVID-19	2021	Yulia Khruleva, Y. and Alekseeva, M. and Troitskaya, E. and Efremovtseva, M. and Kobalava, Z.	Excluded	Wrong outcome
525	rayyan-497147568	Acute Demyelinating Encephalomyelitis (ADEM) in COVID-19 Infection: A Case Series.	2020	McCuddy M and Kelkar P and Zhao Y and Wicklund D	Excluded	Wrong publication type
526	rayyan-497149158	Acute destructive hyperparathyroiditis presenting with severe hypercalcemia: a novel association of COVID-19 infection	2023	Ghawji, M. and Dagogo-Jack, S. and Oktaei, H.	Excluded	Wrong outcome
527	rayyan-497151110	ACUTE DIGITAL GANGRENE TRIGGERED BY COVID-19 COAGULOPATHY	2022	Kulkarni, A. and Vd Kagita, N. and Thirumaran, R.	Excluded	Wrong outcome
528	rayyan-497716177	Acute encephalopathy is associated with worse outcomes in COVID-19 patients	2020	Shah, V.A. and Nalleballe, K. and Zaghlouleh, M.E. and Onteddu, S.	Excluded	Wrong outcome
529	rayyan-497714809	Acute generalized pustular psoriasis exacerbated by the COVID-19 vaccine	2021	Perna, D. and Jones, J. and Schadt, C.R.	Excluded	Wrong outcome
530	rayyan-497148767	Acute Heart Failure in Multisystem Inflammatory Syndrome in Children in the Context of Global SARS-CoV-2 Pandemic.	2020	Belhadjer Z and Méot M and Bajolle F and Khraiche D and Legendre A and Abakka S and Auriau J and Grimaud M and Oualha M and Beghetti M and Wacker J and Ovaert C and Hascoet S and Selegny M and Malekzadeh-Milani S and Maltret A and Bosser G and Giroux N and Bonnemains L and Bordet J and Di Filippo S and Mauran P and Falcon-Eicher S and Thambo JB and Lefort B and Moceri P and Houyel L and Renolleau…	Excluded	Wrong population
531	rayyan-497149159	Acute hepatitis as the sole manifestation of COVID-19 infection: a rare case report	2023	Al-Bayati, M. and Hassan, F.A. and Dharmarpandi, G. and Dweik, A. and Mirembe, L. and Shepherd, K.	Excluded	Wrong outcome
532	rayyan-497702611	Acute hypercapnic respiratory failure in patients with obesity hypoventilation syndrome during the COVID-19 pandemic: Four case reports	2023	Nakamura, S. and Kawagishi, Y. and Kikushima, A. and Muto, A. and Suda, Y. and Gohara, K. and Takeda, S.	Excluded	Wrong publication type
533	rayyan-497715902	Acute immune thrombocytopaenic purpura in a patient with COVID-19 and decompensated cirrhosis	2020	Artru, F. and Alberio, L. and Moradpour, D. and Stalder, G.	Excluded	Wrong population
534	rayyan-497147206	Acute Impact of Prone Positioning on the Right Ventricle in COVID-19-Associated Acute Respiratory Distress Syndrome.	2021	Kremer NC and Richter MJ and Rako ZA and Tello K	Excluded	Wrong outcome
535	rayyan-497714138	Acute inflammatory mediators in young adult patients with covid-19 in Mexico	2021	Maldonado-Cabrera, A. and Angulo-Molina, A. and Haque, U. and Velazquez, C. and ílvarez-Villaseñor, A.S. and Santacruz-Gómez, K.J. and Gallego-Hernández, A.L.	Excluded	Wrong outcome
536	rayyan-497169794	Acute Kidney Injury after First Dose of AstraZeneca COVID-19 Vaccine Managed in a Nigerian Hospital.	2022	Onukak, A E and Akpan, E E and Udo, A I A and Kalu, M K	Excluded	Wrong outcome
537	rayyan-497714524	Acute Kidney Injury and COVID-19: A Picture from an Intensive Care Unit	2021	Alessandri, F. and Pistolesi, V. and Manganelli, C. and Ruberto, F. and Ceccarelli, G. and Morabito, S. and Pugliese, F.	Excluded	Wrong population
538	rayyan-497707931	Acute kidney injury and mortality in coronavirus disease 2019: Results from a cohort study of 1,280 patients	2021	Chebotareva, N. and Berns, S. and Berns, A. and Androsova, T. and Lebedeva, M. and Moiseev, S.	Excluded	Wrong outcome
539	rayyan-497165605	Acute Kidney Injury Associated with Coronavirus Disease 2019 in Urban New Orleans	2020	Mohamed, MMB and Lukitsch, I and Torres-Ortiz, AE and Walker, JB and Varghese, V and Hernandez-Arroyo, CF and Alqudsi, M and LeDoux, JR and Velez, JCQ	Excluded	Wrong population
540	rayyan-497713287	Acute kidney injury in 3182 patients admitted with COVID-19: a single-center, retrospective, case-control study	2021	Procaccini, F.L. and Arroyo, R.A. and Ramón, M.A. and Aguilera, E.T. and Navarro, J.M. and Murua, P.R. and Cabrera, M.C. and Dí­az, M.O. and Carretero, M.P. and de Sequera Ortiz, P.	Excluded	Wrong outcome
541	rayyan-497147306	Acute Kidney Injury in a National Cohort of Hospitalized US Veterans with COVID-19.	2020	Bowe B and Cai M and Xie Y and Gibson AK and Maddukuri G and Al-Aly Z	Excluded	Wrong outcome
542	rayyan-497161516	Acute Kidney Injury in COVID-19: 90 Days of the Pandemic in a Brazilian Public Hospital	2021	Zamoner, W and Santos, CAD and Magalhaes, LE and de Oliveira, PGS and Balbi, AL and Ponce, D	Excluded	Wrong outcome
543	rayyan-497171173	Acute Kidney Injury in Critical Care COVID-19 Patients on Invasive Mechanical Ventilation: The Potential Preventive Role of Dexamethasone.	2022	Mejia-Vilet, Juan M and Del Toro-Cisneros, Noemi and Caballero-Islas, Adrián E and Martí­nez-Rueda, Armando J and Hernández-Flores, John and Proaño-Zamudio, Jefferson A and Sacoto-Romo, Ví­ctor M and Fernández-Camargo, Dheni A and Comunidad-Bonilla, Roque A and Navarro-Gerrard, Megan A and Correa-Rotter, José R and Vega-Vega, Olynka	Excluded	Wrong outcome
544	rayyan-497169897	Acute kidney injury in critical COVID-19: a multicenter cohort analysis in seven large hospitals in Belgium.	2022	Schaubroeck, Hannah and Vandenberghe, Wim and Boer, Willem and Boonen, Eva and Dewulf, Bram and Bourgeois, Camille and Dubois, Jasperina and Dumoulin, Alexander and Fivez, Tom and Gunst, Jan and Hermans, Greet and Lormans, Piet and Meersseman, Philippe and Mesotten, Dieter and Stessel, Björn and Vanhoof, Marc and De Vlieger, Greet and Hoste, Eric	Excluded	Wrong outcome
545	rayyan-497160582	Acute kidney injury in patients with severe COVID-19 in Mexico	2021	Casas-Aparicio, GA and Leon-Rodriguez, I and Alvarado-de la Barrera, C and Gonzalez-Navarro, M and Peralta-Prado, AB and Luna-Villalobos, Y and Velasco-Morales, A and Calderon-Davila, N and Ormsby, CE and Avila-Rios, S	Excluded	Wrong outcome
546	rayyan-497173913	Acute Kidney Injury in Pediatric Inflammatory Multisystem Syndrome Temporally Associated With Severe Acute Respiratory Syndrome Coronavirus-2 Pandemic: Experience From PICUs Across United Kingdom.	2020	Deep, Akash and Upadhyay, Gaurang and du Pré, Pascale and Lillie, Jon and Pan, Daniel and Mudalige, Nadeesha and Kanthimathinathan, Hari Krishnan and Johnson, Mae and Riphagen, Shelley and Dwarakanathan, Buvana and Raffaj, Dusan and Sundararajan, Santosh and Davies, Patrick and Mohammad, Zoha and Shetty, Nayan and Playfor, Stephen and Jardine, Michelle and Ross, Oliver and Levin, Richard and Wate…	Excluded	Wrong population
547	rayyan-497157176	Acute kidney injury is associated with elevated aminotransferases at admission in hospitalized patients with COVID-19	2021	Khruleva, Y. and Arisheva, O. and Troitskaya, E. and Efremovtseva, M. and Kobalava, Z.	Excluded	Wrong outcome
548	rayyan-497152114	ACUTE KIDNEY INJURY IS ASSOCIATED WITH POOR LONG-TERM OUTCOMES IN HOSPITALIZED PATIENTS WITH COVID-19	2022	Khruleva, Y. and Efremovtseva, M. and Kobalava, Z.	Excluded	Wrong outcome
549	rayyan-497156844	Acute leukemia and sars-cov-2 infection: Single centre experience	2021	Pantic, N. and Mitrovic, M. and Sabljic, N. and Vucic, M. and Bukumiric, Z. and Virijevic, M. and Pravdic, Z. and Rajic, J. and Balint, M.T. and Vidovic, A. and Tomin, D. and Vukovic, N.S.	Excluded	Wrong outcome
550	rayyan-497159822	Acute Limb Ischemia in a Peruvian Cohort Infected by COVID-19	2021	Sanchez, JB and Alcalde, JDC and Isidro, RR and Luna, CZ and Cubas, WS and Charres, AC and Gutierrez, JE and Ochoa, JD and Arias, PF	Excluded	Wrong outcome
551	rayyan-497173845	Acute Limb Ischemia in Minimally Symptomatic SARS-CoV-2 Infection.	2020	Maurera, Annabella H and Vu, Jonathan-Hien and Rehring, Thomas F and Layman, Peter F and Johnson, Stephen P	Excluded	Wrong outcome
552	rayyan-497716109	Acute Liver Injury in COVID-19: Prevalence and Association with Clinical Outcomes in a Large U.S. Cohort	2020	Phipps, M.M. and Barraza, L.H. and LaSota, E.D. and Sobieszczyk, M.E. and Pereira, M.R. and Zheng, E.X. and Fox, A.N. and Zucker, J. and Verna, E.C.	Excluded	Wrong population
553	rayyan-497158810	Acute liver injury in COVID-19: Risk factors in a large pediatric cohort	2020	Perez, A. and Cantor, A. and Miller, J. and Kogan-Liberman, D. and Rudolph, B. and Margolis, K.G. and Gao, Q. and DaSilva, B. and Martinez, M. and Ovchinsky, N.	Excluded	Wrong population
554	rayyan-497151927	Acute Macroglossia: The Conspicuous Brunt of Proning	2022	Nayak, A. and Sriram, and Das, D. and Shivakumar, and Menon, I.	Excluded	Wrong outcome
555	rayyan-497151742	Acute mesenteric ischemia during the first wave	2022	Jabi, R. and Bouziane, M.	Excluded	Wrong outcome
556	rayyan-497705243	Acute Mesenteric Ischemia in COVID-19 While Receiving Prophylactic Enoxaparin	2022	Sureshkumar, N.B. and Surendran, S.A.	Excluded	Wrong population
557	rayyan-497710824	Acute myocardial infarction secondary to COVID-19 infection: A case report and review of the literature	2021	Capaccione, K.M. and Leb, J.S. and D'souza, B. and Utukuri, P. and Salvatore, M.M.	Excluded	Wrong publication type
558	rayyan-497703637	Acute Myocardial Injury Assessed by High-Sensitive Cardiac Troponin Predicting Severe Outcomes and Death in Hospitalized Patients with COVID-19 Infection	2022	Laouan Brem, F. and Chaymae, M. and Rasras, H. and Merbouh, M. and Bouazzaoui, M.-A. and Bkiyar, H. and Abda, N. and Zakaria, B. and Ismaili, N. and Housni, B. and El Ouafi, N.	Excluded	Wrong outcome
559	rayyan-497713597	Acute myocarditis related to Covid-19 infection: 2 cases report	2021	Kallel, O. and Bourouis, I. and Bougrine, R. and Housni, B. and El Ouafi, N. and Ismaili, N.	Excluded	Wrong publication type
560	rayyan-497160615	Acute Neurological Manifestations of COVID-19 Patients From Three Tertiary Care Hospitals in Qatar	2022	Ali, L and Muhammad, A and Khan, A and Mohammed, I and Janjua, I and Zada, Y and Sharif, M and Naeem, M and Iqrar, A and Haroon, KH	Excluded	Wrong outcome
561	rayyan-497150639	Acute ophthalmic artery occlusion in a COVID-19 patient on apixaban.	2020	Dumitrascu OM and Volod O and Bose S and Wang Y and Biousse V and Lyden PD	Excluded	Wrong publication type
562	rayyan-497159166	Acute pancreatitis and diabetic ketoacidosis in a patient with covid-19: A case report	2020	Dufani, J. and Abuhamidah, M. and Buaisha, H.M. and Mukherjee, S.	Excluded	Wrong outcome
563	rayyan-497151307	Acute Pancreatitis Attributed to COVID-19: An Unusual Infectious Etiology	2022	Santiago-Gonzalez, J.C. and Aguila, T. and Torres-Santiago, N. and Negron-Ocasio, G.M. and Feliciano-Figueroa, J.G. and Ocasio, J. and Colon, J.	Excluded	Wrong population
564	rayyan-497155141	Acute pancreatitis due to severe hypertriglyceridemia in the COVID-19 era: role of Therapeutic Plasma Exchange	2021	Pavanello, F. and Colpo, A. and Tison, T. and De Silvestro, G. and Marson, P.	Excluded	Wrong publication type
565	rayyan-497151743	Acute pancreatitis during the first wave covid 19	2022	Jabi, R. and Bouziane, M.	Excluded	Wrong outcome
566	rayyan-497157081	Acute pancreatitis from triglyceridemia with concominant diabetic ketoacidosis: A complication of COVID-19 infection	2021	Gonuguntla, V. and Shajahan, S. and Waseem, H.	Excluded	Wrong outcome
567	rayyan-497147160	Acute pancreatitis in a COVID-19 patient in Brazil: a case report.	2021	da Costa Ferreira CP and Marques KR and de Mattos GHF and de Campos T	Excluded	Wrong publication type
568	rayyan-497702893	Acute Pancreatitis in Individuals with COVID-19: A Case Report and Critical Review of Literature	2022	Jamali, A. and Nemovi, K. and Bayraktutar, B.N. and Farzaneh, A. and Chan, K. and Ramirez, C. and Shahkamrani, E. and Perumbeti, A.	Excluded	Wrong publication type
569	rayyan-497158982	ACUTE PERICARDIAL EFFUSION IN A MIDDLE AGED MAN WITH COVID-19	2020	Rajevac, H. and Khan, Z. and Djurdjevic, N. and Bachan, M.	Excluded	Wrong publication type
570	rayyan-497158834	Acute Pericarditis with Concomitant Stemi Associated with Delayed Presentation in the Setting of SARS-COV-2 Pandemic	2020	Galo, J. and Celli, D. and Khandaker, M. and Drescher, M. and Alfonso, C.	Excluded	Wrong outcome
571	rayyan-497154505	Acute post-operative hemorrhage leading to respiratory arrest: Could long-term COVID morbidities have played a role?	2021	Chisti, A. and Vincent, A. and Heinz, E. and Chow, J.	Excluded	Wrong outcome
572	rayyan-497703797	Acute Pulmonary Artery Thrombosis despite Anticoagulation in Patients with COVID-19 Pneumonia: A Single-Center Retrospective Cohort Study	2022	Niculae, C.-M. and Anghel, A.-M.-J. and Militaru, E.-D. and Tí®rlescu, L.-G. and Lazar, M. and Hristea, A.	Excluded	Wrong outcome
573	rayyan-497708300	Acute pulmonary embolism in a child following sars-cov-2 infection	2021	Ouarradi, A.E. and Chekhlabi, N. and Elharras, M. and Bensahi, I. and Oualim, S. and Merzouk, F. and Abdeladim, S. and Sabry, M. and Dini, N.	Excluded	Wrong population
574	rayyan-497715785	Acute pulmonary embolism in a patient with COVID-19 pneumonia	2020	Cellina, M. and Oliva, G.	Excluded	Wrong outcome
575	rayyan-497152641	Acute pulmonary embolism in COVID-19 pandemic: prevalence and intrahospital outcome: a single center experience	2022	Peovska Mitevska, I. and Busljetik, O. and Grueva, E. and Kotlar, I. and Lazarova, E. and Bosevski, M.	Excluded	Wrong outcome
576	rayyan-497158840	Acute Pulmonary Embolism in Covid-19 Patients: Presenting Characteristics, Outcomes and Risk Stratification Strategies	2020	Xu, H. and Martin, A. and Singh, A. and Narasimhan, M. and Lau, J. and Weinberg, M. and Jauhar, R. and Rao, G.	Excluded	Wrong outcome
577	rayyan-497715750	Acute Respiratory Decompensation Requiring Intubation in Pregnant Women with SARS-CoV-2 (COVID-19)	2020	Silverstein, J.S. and Silverstein, J.S. and Limaye, M.A. and Limaye, M.A. and Brubaker, S.G. and Brubaker, S.G. and Roman, A.S. and Bautista, J. and Bautista, J. and Chervenak, J. and Chervenak, J. and Ratner, A.J. and Sommer, P.M. and Roselli, N.M. and Roselli, N.M. and Gibson, C.D. and Ellenberg, D. and Penfield, C.A. and Penfield, C.A.	Excluded	Wrong population
578	rayyan-497169283	Acute respiratory distress syndrome after SARS-CoV-2 infection on young adult population: International observational federated study based on electronic health records through the 4CE consortium.	2023	Moal, Bertrand and Orieux, Arthur and Ferté, Thomas and Neuraz, Antoine and Brat, Gabriel A and Avillach, Paul and Bonzel, Clara-Lea and Cai, Tianxi and Cho, Kelly and Cossin, Sébastien and Griffier, Romain and Hanauer, David A and Haverkamp, Christian and Ho, Yuk-Lam and Hong, Chuan and Hutch, Meghan R and Klann, Jeffrey G and Le, Trang T and Loh, Ne Hooi Will and Luo, Yuan and Makoudjou, Adelin…	Excluded	In vitro / animal study
579	rayyan-497715886	Acute Respiratory Distress Syndrome in a Preterm Pregnant Patient with Coronavirus Disease 2019 (COVID-19)	2020	Blauvelt, C.A. and Chiu, C. and Donovan, A.L. and Prahl, M. and Shimotake, T.K. and George, R.B. and Schwartz, B.S. and Farooqi, N.A. and Ali, S.S. and Cassidy, A. and Gonzalez, J.M. and Gaw, S.L.	Excluded	Wrong population
580	rayyan-497716533	Acute reversible renal failure requiring temporary dialysis in a patient with COVID-19	2020	Faqeeh, S. and Madkhali, R.	Excluded	Wrong publication type
581	rayyan-497714045	Acute right ventricular failure in COVID-19 infection: A case series	2021	Garcí­a-Cruz, E. and Manzur-Sandoval, D. and Baeza-Herrera, L.A. and Dí­az-Méndez, A. and López-Zamora, A. and González-Ruiz, F. and Ramos-Enrí­quez, í. and Melano-Carranza, E. and Rojas-Velasco, G. and ílvarez-ílvarez, R.J. and Baranda-Tovar, F.M.	Excluded	Wrong publication type
582	rayyan-497724362	Acute ST-Segment Elevation Myocardial Infarction After ChAdOx1 nCoV-19 Vaccination in a 33-Year-Old Man	2022	Hsu, M.H. and Lee, C.-P. and Huang, Y.C.	Excluded	Wrong outcome
583	rayyan-497166804	Acute to chronic electro-clinical manifestations of neuro-{COVID} and the long-haul consequences in people with epilepsy: a review	2022	Milan, Anna and Salles, Philippe and Pelayo, Carolina and Uribe-San-Martin, Reinaldo and Salles, Philippe A.	Excluded	Wrong publication type
584	rayyan-497723320	Acute urticaria with pyrexia as the first manifestations of a COVID-19 infection	2020	van Damme, C. and Berlingin, E. and Saussez, S. and Accaputo, O.	Excluded	Wrong outcome
585	rayyan-497157071	Acute venous thromboembolism occuring many months following acute COVID-19	2021	Singh, A. and Patel, Y. and Zatakia, J. and Blackwell, L. and Monfasani, A. and Steiger, D.	Excluded	Wrong outcome
586	rayyan-497716261	Adaptation of a Russian population to SARS-CoV-2: Asymptomatic course, comorbidities, mortality, and other respiratory viruses â€“ A reply to Fear versus Data	2020	Sharov, K.S.	Excluded	Wrong outcome
587	rayyan-497723735	Additional Concerns Regarding Children with Coronavirus Disease 2019	2020	Salvatore, S. and Marinoni, M. and Agosti, M.	Excluded	Wrong population
588	rayyan-497145190	Additive Effect of Periodontal Disease and Obesity on COVID-19 Outcomes.	2021	Larvin H and Wilmott S and Kang J and Aggarwal VR and Pavitt S and Wu J	Excluded	Wrong outcome
589	rayyan-497724691	Addressing racial inequities in medicine the COVID-19 pandemic highlights the need to dismantle structural racism that perpetuates health inequities	2021	Fair, M.A. and Johnson, S.B.	Excluded	Wrong outcome
590	rayyan-497147745	Addressing socioeconomic inequalities in obesity: Democratising access to resources for achieving and maintaining a healthy weight.	2020	Adams J	Excluded	Wrong outcome
591	rayyan-497167033	Addressing standardized definitions of post-{COVID} and long-{COVID}	2023	Lippi, Giuseppe and Henry, Br and on M. and Favresse, Julien and Plebani, Mario	Excluded	Wrong outcome
592	rayyan-497714083	Addressing structural discrimination: prioritising people with mental health and addiction issues during the COVID-19 pandemic	2021	Lockett, H. and Koning, A. and Lacey, C. and Every-Palmer, S. and Scott, K.M. and Cunningham, R. and Dowell, T. and Smith, L. and Masters, A. and Culver, A. and Chambers, S.	Excluded	Wrong outcome
593	rayyan-497167082	Addressing the post-acute sequelae of {SARS}-{CoV}-2 infection: a multidisciplinary model of care	2021	Parker, Ann M. and Brigham, Emily and Connolly, Bronwen and McPeake, Joanne and Agranovich, Anna V. and Kenes, Michael T. and Casey, Kelly and Reynolds, Cynthia and Schmidt, Konrad FR and Kim, Soo Yeon	Excluded	Wrong outcome
594	rayyan-497146359	Adenovirus transduction to express human ACE2 causes obesity-specific morbidity in mice, impeding studies on the effect of host nutritional status on SARS-CoV-2 pathogenesis.	2021	Rai P and Chuong C and LeRoith T and Smyth JW and Panov J and Levi M and Kehn-Hall K and Duggal NK and Lucarelli JW	Excluded	In vitro / animal study
595	rayyan-497165063	Adherence to Healthy Eating Index-2015 and severity of disease in hospitalised military patients with COVID-19: a cross sectional study	2022	Parastouei, K and Jud, SS and Sepandi, M and Abbaszadeh, S and Samadi, M and Meftahi, GH and Taghdir, M	Excluded	Wrong outcome
596	rayyan-1149627135	Adherence to Healthy Lifestyle Prior to Infection and Risk of Post-COVID-19 Condition.	2023	Wang S and Li Y and Yue Y and Yuan C and Kang JH and Chavarro JE and Bhupathiraju SN and Roberts AL	Report sought for retrievel (Phase 2); Final decision: Excluded	Wrong population
597	rayyan-497169668	Adherencia a la dieta mediterrÃ¡nea y su asociación con factores sociodemogrÃ¡ficos y antropomÃ©tricos en adolescentes de Madrid	2022	Sánchez-Rodrí­guez, Laura and Fernández-Escobar, Carlos and Ordaz-Castillo, Elena and Royo-Bordonada, Miguel íngel	Excluded	Wrong population
598	rayyan-497702575	Adipocytokine plasma concentrations reflect influence of inflammation but not body mass index (BMI) on clinical outcomes of COVID-19 patients: A prospective observational study from the Netherlands	2023	de Nooijer, A.H. and Kooistra, E.J. and Grondman, I. and Janssen, N.A.F. and Joosten, L.A.B. and van de Veerdonk, F.L. and Kox, M. and Pickkers, P. and Netea, M.G. and the RCI-COVID-19 study group	Excluded	Wrong outcome
599	rayyan-497146345	Adipose tissue and blood leukocytes ACE2 DNA methylation in obesity and after weight loss.	2022	Izquierdo AG and Carreira MC and Boughanem H and Moreno-Navarrete JM and Nicoletti CF and Oliver P and de Luis D and Nonino CB and Portillo MP and Martinez-Olmos MA and Fernandez-Real JM and Tinahones FJ and Martinez JA and Macias-González M and Casanueva FF and Crujeiras AB	Excluded	Wrong outcome
600	rayyan-497145150	Adipose tissue dysfunction and MAFLD in obesity on the scene of COVID-19.	2022	Cordeiro A and Ribamar A and Ramalho A	Excluded	Wrong outcome
601	rayyan-497150832	Adipose tissue in communication: within and without.	2023	Tseng YH	Excluded	Wrong publication type
602	rayyan-497170622	Adipose tissue in COVID-19: detection of SARS-CoV-2 in adipocytes and activation of the interferon-alpha response.	2022	Basolo, A and Poma, A M and Bonuccelli, D and Proietti, A and Macerola, E and Ugolini, C and Torregrossa, L and Giannini, R and Vignali, P and Basolo, F and Santini, F and Toniolo, A	Excluded	Wrong outcome
603	rayyan-497722887	Adipose tissue, systematic inflammation, and neurodegenerative diseases	2023	De A. Boleti, A.P. and De O. Cardoso, P.H. and Frihling, B.E.F. and Souza E Silva, P. and De Moraes, L.F.R.N. and Migliolo, L.	Excluded	Wrong publication type
604	rayyan-497147463	Adipose-Tissue-Derived Mesenchymal Stem Cells Mediate PD-L1 Overexpression in the White Adipose Tissue of Obese Individuals, Resulting in T Cell Dysfunction.	2021	Eljaafari A and Pestel J and Le Magueresse-Battistoni B and Chanon S and Watson J and Robert M and Disse E and Vidal H	Excluded	In vitro / animal study
605	rayyan-497174285	Adipositas erhöht Risiko für schweren Verlauf von COVID-19 : Corona-Pandemie.	2020	Müssig, K	Excluded	Wrong outcome
606	rayyan-497159890	Adjunct low level laser therapy (LLLT) in a morbidly obese patient with severe COVID-19 pneumonia: A case report	2020	Sigman, S.A. and Mokmeli, S. and Vetrici, M.A.	Excluded	In vitro / animal study
607	rayyan-497147213	Adjunctive inspiratory muscle training for patients with COVID-19 (COVIDIMT): protocol for randomised controlled double-blind trial.	2021	Maldaner V and Coutinho J and Santana ANDC and Cipriano GFB and Oliveira MC and Carrijo MM and Lino MEM and Cahalin LP and Lima AG and Borges R and Santos DB and Silva IO and Oliveira LVF and Cipriano G Jr	Excluded	Wrong publication type
608	rayyan-497704280	Administration of benralizumab in a patient with severe asthma admitted to the intensive care unit with COVID-19 pneumonia: case report	2022	Kroes, J.A. and Zielhuis, S.W. and Bethlehem, C. and Ten Brinke, A. and Van Roon, E.N.	Excluded	Wrong publication type
609	rayyan-497724093	Admission Characteristics and Mortality Risk among Patients Hospitalized with COVID-19	2021	Jayakrishnan, T. and Nasrullah, A. and Wedgeworth, P. and Mosley, M. and Haag, A. and Vashistha, K. and Mealy, S. and Khoury, F. and Bakalov, V. and Chaturvedi, A. and Manzi, S. and Kapetanos, A.	Excluded	Wrong outcome
610	rayyan-497701321	Admission eGFR predicts in-hospital mortality independently of admission glycemia and C-peptide in patients with type 2 diabetes mellitus and COVID-19	2023	Infante, M. and Pieri, M. and Lupisella, S. and Mohamad, A. and Bernardini, S. and Della-Morte, D. and Fabbri, A. and De Stefano, A. and Iannetta, M. and Ansaldo, L. and Crea, A. and Andreoni, M. and Morello, M.	Excluded	Wrong outcome
611	rayyan-497166975	Admission glycemia associated with mortality and hospital stay in a multidisciplinary service of a Peruvian national hospital	2022	Garcia-Ruiz, VR and Alvarez-Gamero, J and Salas-Rodriguez, C and Quinto-Reyes, F and Saenz-Bustamante, S and Paz-Ibarra, J	Excluded	Wrong outcome
612	rayyan-497147786	Adolescent tibial tubercle fractures in the time of the COVID 19: A single orthopedic trauma center experience.	2022	Köksal A and í–ner A and í‡imen O and Akgün H and KocaoãŸlu A and Yapã±cã± F	Excluded	Wrong population
613	rayyan-497147352	Adolescents' Exposure to and Experiences of Weight Stigma During the COVID-19 Pandemic.	2021	Lessard LM and Puhl RM	Excluded	Wrong population
614	rayyan-497160677	Adult Admissions to a Canadian PICU during the COVID-19 Pandemic	2022	Holt, T and Smith, L and Hansen, G	Excluded	Wrong outcome
615	rayyan-497152125	Adult interstitial pneumonia due to respiratory syncytial virus: look and you shall find	2022	Castelli, F. and Berta, G. and Bernardi, S. and Parisi, F. and Di Timoteo, E. and Gualco, E. and Uccelli, M.	Excluded	Wrong outcome
616	rayyan-497162279	Adult outdoor group sport play during a pandemic: Feasibility, acceptability, and program adherence results from a study of modifications to mitigate COVID-19 risk	2021	Ladwig, MA and Sciamanna, CN and Rutt, KN and Blaker, JM and Kearcher, K and Auer, BJ and Rovniak, LS and Conroy, DE and Gottschall, JS and Silvis, ML and Smyth, JM and Wang, M	Excluded	Wrong outcome
617	rayyan-497166342	Adult patients admitted to a tertiary hospital for COVID-19 and risk factors associated with severity: a retrospective cohort study	2022	dos Santos, VB and Stein, AT and Barilli, SLS and Garbini, AF and de Almeida, RC and Carazai, DD and dos Santos, FC and Lutkmeier, R and Greve, IH and Klafke, A and Mussart, KM and Wittke, EI	Excluded	Wrong outcome
618	rayyan-497704103	Adult-Onset Still's Disease-like Syndrome following COVID-19 Vaccination: A Case Report and Review of the Literature	2022	Winichakoon, P. and Chanloung, W. and Nantsupawat, T. and Louthrenoo, W.	Excluded	Wrong publication type
619	rayyan-497722691	Advanced Glycation End Products and Inflammation in Type 1 Diabetes Development	2022	Du, C. and Whiddett, R.O. and Buckle, I. and Chen, C. and Forbes, J.M. and Fotheringham, A.K.	Excluded	Wrong outcome
620	rayyan-497156866	Advanced-glycation end-products axis: A contributor to the risk of severe illness from COVID-19 in diabetes patients	2021	Rojas, A. and Lindner, C. and Gonzalez, I. and Morales, M.A.	Excluded	Wrong outcome
621	rayyan-497719261	Advances in pharmacological activities and mechanisms of glycyrrhizic acid	2020	Chen, K. and Yang, R. and Shen, F.-Q. and Zhu, H.-L.	Excluded	Wrong outcome
622	rayyan-497725327	Advances in Psychopharmacology, Psychoneuroimmunology and Societal-based Analyses	2023	Rojas, M.	Excluded	Wrong outcome
623	rayyan-497721654	Advantages and disadvantages of disulfiram coadministered with popular addictive substances	2021	Kleczkowska, P. and Sulejczak, D. and Zaremba, M.	Excluded	Wrong outcome
624	rayyan-497172598	Adverse cardiovascular magnetic resonance phenotypes are associated with greater likelihood of incident coronavirus disease 2019: findings from the UK Biobank.	2021	Raisi-Estabragh, Zahra and McCracken, Celeste and Cooper, Jackie and Fung, Kenneth and Paiva, José M and Khanji, Mohammed Y and Rauseo, Elisa and Biasiolli, Luca and Raman, Betty and Piechnik, Stefan K and Neubauer, Stefan and Munroe, Patricia B and Harvey, Nicholas C and Petersen, Steffen E	Excluded	In vitro / animal study
625	rayyan-497160518	Adverse Effect of Emotional Eating Developed During the COVID-19 Pandemic on Healthy Nutrition, a Vicious Circle: A cross-sectional descriptive study	2021	Ozcan, BA and Yeslikaya, B	Excluded	Wrong outcome
626	rayyan-497154005	Adverse event following COVID-19 vaccination and antibody titers in pulmonologists and pulmonology residents	2021	Tawary, B. and Yunus, F. and Handayani, D. and Nurwidya, F. and Antariksa, B. and Andarini, S. and Taufik, F.F. and Isbaniah, F. and Zaini, J.	Excluded	Wrong outcome
627	rayyan-497704576	Adverse outcome and severity of COVID-19 in patients with autoimmune bullous diseases: A historical cohort study	2022	Moghadam, F.S. and Kianfar, N. and Dasdar, S. and Samii, R. and Farimani, Z. and Azar, P.M. and Balighi, K. and Abedini, R. and Soori, T. and Farid, A.S. and Mahmoudi, H. and Daneshpazhooh, M.	Excluded	Wrong population
628	rayyan-497166142	Adverse outcomes and maternal complications in pregnant women with severe-critical COVID-19: a tertiary center experience	2023	Sinaci, S and Tanacan, A and Besimoglu, B and Beser, DM and Hendem, DU and Ersak, DT and Atalay, A and Kaya, E and Tokalioglu, EO and Dal, HC and Ocal, DF and Erdem, D and Izdes, S and Tekin, OM and Ates, I and Turan, S and Sahin, D	Excluded	Wrong outcome
629	rayyan-497709936	Adverse Pregnancy Outcomes Among Individuals With and Without Severe Acute Respiratory Syndrome Coronavirus 2 (SARS-CoV-2) A Systematic Review and Meta-analysis	2021	Huntley, B.J.F. and Mulder, I.A. and Di Mascio, D. and Vintzileos, W.S. and Vintzileos, A.M. and Berghella, V. and Chauhan, S.P.	Excluded	Wrong publication type
630	rayyan-497149517	Aerosol measurement identifies SARS-CoV 2 PCR positive adults compared with healthy controls	2023	Gutmann, D. and Scheuch, G. and Lehmkühler, T. and Herrlich, L.-S. and Landeis, A. and Hutter, M. and Stephan, C. and Vehreschild, M. and Khodamoradi, Y. and Gossmann, A.-K. and King, F. and Weis, F. and Weiss, M. and Rabenau, H.F. and Graf, J. and Donath, H. and Schubert, R. and Zielen, S.	Excluded	Wrong outcome
631	rayyan-497173586	Aerosols Produced by Upper Gastrointestinal Endoscopy: A Quantitative Evaluation.	2021	Sagami, Ryota and Nishikiori, Hidefumi and Sato, Takao and Tsuji, Hiroaki and Ono, Masami and Togo, Kazumi and Fukuda, Kensuke and Okamoto, Kazuhisa and Ogawa, Ryo and Mizukami, Kazuhiro and Okimoto, Tadayoshi and Kodama, Masaaki and Amano, Yuji and Murakami, Kazunari	Excluded	In vitro / animal study
632	rayyan-497148071	African American Women's Willingness to Participate in Online Health Communities During COVID-19.	2023	James DCS and Kang P and McQueen D	Excluded	Wrong outcome
633	rayyan-497154752	African americans and gastric cancer: A neglected disparity	2021	Venkatachalam, S. and Nathan, J.	Excluded	Wrong outcome
634	rayyan-497146376	African Children Vulnerabilities in COVID-19 Era: A Review.	2020	Aigba SR and Paul O and Lamarque M and Sall B	Excluded	Wrong publication type
635	rayyan-497724944	African-American COVID-19 Mortality: A Sentinel Event	2020	Ferdinand, K.C. and Nasser, S.A.	Excluded	Wrong outcome
636	rayyan-497169759	Age and fasting blood sugar levels are associated factors for mindful eating among Type 2 diabetes mellitus patients during COVID-19 pandemic confinement.	2022	Chamhuri, Nurul Hayati and Mohd Tohit, Noorlaili and Azzeri, Amirah and Chamhuri, Norshamliza and M Alias, Siti Rohani	Excluded	Wrong outcome
637	rayyan-497146444	Age- and Sex-Specific Physical Fitness Reference and Association with Body Mass Index in Hong Kong Chinese Schoolchildren.	2022	Yip KM and Wong SWS and Chua GT and So HK and Ho FK and Wong RS and Tung KTS and Chan EYN and Tso WWY and Chow BC and Fung GPG and Wong WHS and Ip P	Excluded	Wrong population
638	rayyan-497146373	Age- and weight group-specific weight gain patterns in children and adolescents during the 15 years before and during the COVID-19 pandemic.	2022	Vogel M and Geserick M and Gausche R and Beger C and Poulain T and Meigen C and Körner A and Keller E and Kiess W and Pfãffle R	Excluded	Wrong population
639	rayyan-497169234	Age Moderates the Effect of Obesity on Mortality Risk in Critically Ill Patients With COVID-19: A Nationwide Observational Cohort Study.	2023	den Uil, Corstiaan A and Termorshuizen, Fabian and Rietdijk, Wim J R and Sablerolles, Roos S G and van der Kuy, Hugo P M and Haas, Lenneke E M and van der Voort, Peter H J and de Lange, Dylan W and Pickkers, Peter and de Keizer, Nicolette F	Excluded	Wrong outcome
640	rayyan-497145396	Age of First Overweight and Obesity, COVID-19 and Long COVID in Two British Birth Cohorts.	2023	Bridger Staatz C and Bann D and Ploubidis GB and Goodman A and Silverwood RJ	Excluded	Wrong outcome
641	rayyan-497719882	Age, complexity, and crisis - A prescription for progress in pandemic	2020	Aronson, L.	Excluded	Wrong publication type
642	rayyan-497145741	Age, obesity and hyperglycaemia: Activation of innate immunity initiates a series of molecular interactions involving anionic surfaces leading to COVID-19 morbidity and mortality.	2021	Birts CN and Wilton DC	Excluded	Wrong outcome
643	rayyan-497158490	Age, Sex and Previous Comorbidities as Risk Factors Not Associated with SARS-CoV-2 Infection for Long COVID-19: A Systematic Review and Meta-Analysis	2022	Notarte, KI and de Oliveira, MHS and Peligro, PJ and Velasco, JV and Macaranas, I and Ver, AT and Pangilinan, FC and Pastrana, A and Goldrich, N and Kavteladze, D and Gellaco, MML and Liu, J and Lippi, G and Henry, BM and Fernandez-de-las-Penas, C	Excluded	Wrong publication type
644	rayyan-497705913	Age/BMI is a Stronger Predictor of Death in COVID-19 Patients than Age Alone: A Pilot Study	2022	Al Balwi, W. and Al Turki, M. and Memish, Z.A. and Fakhoury, H.M.A. and Al Balwi, M. and Hajeer, A.H.	Excluded	Wrong outcome
645	rayyan-497158204	Age-Adjusted Associations Between Comorbidity and Outcomes of COVID-19: A Review of the Evidence From the Early Stages of the Pandemic	2021	Mason, K.E. and Maudsley, G. and McHale, P. and Pennington, A. and Day, J. and Barr, B.	Excluded	Wrong outcome
646	rayyan-497148336	Age-adjusted Charlson comorbidity index score is the best predictor for severe clinical outcome in the hospitalized patients with COVID-19 infection.	2021	Kim DH and Park HC and Cho A and Kim J and Yun KS and Kim J and Lee YK	Excluded	Wrong outcome
647	rayyan-497155418	Age-Associated Neurological Complications of COVID-19: A Systematic Review and Meta-Analysis	2021	Sullivan, B.N. and Fischer, T.	Excluded	Wrong publication type
648	rayyan-497156872	AGE-BASED RISK FACTORS FOR SYMPTOMATIC COVID-19 IN THE MINORITY POPULATION	2021	Gurbel, P.A. and Chaudhary, R. and Bliden, K. and Cho, A. and Tantry, U.	Excluded	Wrong outcome
649	rayyan-497152401	Age-dependent association of obesity with COVID-19 severity in paediatric patients	2022	Guzman, B.V. and Elbel, B. and Jay, M. and Messito, M.J. and Curado, S.	Excluded	Wrong outcome
650	rayyan-497146513	Ageing, sex, obesity, smoking and COVID-19 - truths, myths and speculations.	2020	BiaÅ‚as AJ and Kumor-Kisielewska A and Górski P	Excluded	Wrong outcome
651	rayyan-497173782	Age-related mitochondrial dysfunction as a key factor in COVID-19 disease.	2020	Moreno Fernández-Ayala, Daniel J and Navas, Plácido and López-Lluch, Guillermo	Excluded	In vitro / animal study
652	rayyan-497148091	Age-specific associations between underlying health conditions and hospitalisation, death and in-hospital death among confirmed COVID-19 cases: a multi-country study based on surveillance data, June to December 2020.	2022	Funk T and Innocenti F and Gomes Dias J and Nerlander L and Melillo T and Gauci C and Melillo JM and Lenz P and Sebestova H and Slezak P and Vlckova I and Berild JD and Mauroy C and Seppãlã E and Tí¸nnessen R and Vergison A and Mossong J and Masi S and Huiart L and Cullen G and Murphy N and O'Connor L and O'Donnell J and Mook P and Pebody RG and Bundle N	Excluded	Wrong outcome
653	rayyan-497145464	Aggressive Anticoagulation May Decrease Mortality in Obese Critically Ill COVID-19 Patients.	2022	Drakos P and Volteas P and Naeem Z and Asencio AA and Cleri NA and Alkadaa LN and Oganov A and Gammel T and Saadon JR and Bannazadeh M and Tassiopoulos AK and Mikell CB and Rubano J and Pryor A and Spaniolas K and Mofakham S	Excluded	Wrong outcome
654	rayyan-497165038	Aging and Functionality of the Institutionalized Elderly People of Alto Alentejo: Contributions to the Diagnosis of the Situation	2021	Arco, H and Pedro, A and Pinho, L and Proenca, A	Excluded	Wrong population
655	rayyan-497146842	Aging, Male Sex, Obesity, and Metabolic Inflammation Create the Perfect Storm for COVID-19.	2020	Mauvais-Jarvis F	Excluded	Wrong outcome
656	rayyan-497173878	Air pollution and other risk factors might buffer COVID-19 severity in Mozambique.	2020	Sumbana, Jose and Sacarlal, Jahit and Rubino, Salvatore	Excluded	Wrong outcome
657	rayyan-497715189	Air pollution and the pandemic: Long-term PM2.5 exposure and disease severity in COVID-19 patients	2021	Mendy, A. and Wu, X. and Keller, J.L. and Fassler, C.S. and Apewokin, S. and Mersha, T.B. and Xie, C. and Pinney, S.M.	Excluded	Wrong outcome
658	rayyan-497146205	Air pollution impact on the Covid-19 mortality in Iran considering the comorbidity (obesity, diabetes, and hypertension) correlations.	2022	Norouzi N and Asadi Z	Excluded	Wrong outcome
659	rayyan-497713877	Air quality, Environment and Respiratory Outcomes in Bronchopulmonary Dysplasia, the AERO-BPD cohort study: Design and adaptation during the SARS-CoV-2 pandemic	2021	Ruran, H.B. and Adamkiewicz, G. and Cunningham, A. and Petty, C.R. and Greco, K.F. and Gunnlaugsson, S. and Stamatiadis, N. and Sierra, G. and Vallarino, J. and Alvarez, M. and Hayden, L.P. and Sheils, C.A. and Weller, E. and Phipatanakul, W. and Gaffin, J.M.	Excluded	Wrong outcome
660	rayyan-497167453	Air travel and {SARS}-{CoV}-2: many remaining knowledge gaps	2022	Freedman, David O.	Excluded	Wrong outcome
661	rayyan-497167073	Air travel-related outbreak of multiple {SARS}-{CoV}-2 variants	2021	Dhanasekaran, Vijaykrishna and Edwards, Kimberly M. and Xie, Ruopeng and Gu, Haogao and Adam, Dillon C. and Chang, Lydia DJ and Cheuk, Sammi SY and Gurung, Shreya and Krishnan, Pavithra and Ng, Daisy YM	Excluded	Wrong outcome
662	rayyan-497167325	Airborne transmission of {SARS}-{CoV}-2 in indoor environments: {A} comprehensive review	2021	Shen, Jialei and Kong, Meng and Dong, Bing and Birnkrant, Michael J. and Zhang, Jianshun	Excluded	Wrong publication type
663	rayyan-497171491	Airway management in the adult patient with COVID-19: High flow nasal oxygen or not? A summary of evidence and local expert opinion.	2021	Lee, Sarah and Bradley, W Pierre L and Brewster, David J and Chahal, Rani and Poon, Laurence and Segal, Reny and Totonidis, Savas and Tsang, David and Ng, Mark	Excluded	Wrong publication type
664	rayyan-497146161	Airway management lessons from case reports of negative outcomes. Comment on Br J Anaesth	2020	Heidegger T	Excluded	Wrong publication type
665	rayyan-497722483	Airway Pressure Release Ventilation With Time-Controlled Adaptive Ventilation (TCAVâ„¢) in COVID-19: A Community Hospital's Experience	2022	Rola, P. and Daxon, B.	Excluded	Wrong outcome
666	rayyan-497171302	Aislamiento por Covid-19 en el Amba y en el resto del pais: estudio transversal de cambios en el habitos y estilo de vida	2021	Elgart, Jorge F and Flores, Luis and Abraham, Analí­a G and Garrote, Graciela L and Torrieri, Rocí­o and Gagliardino, Juan J	Excluded	Wrong outcome
667	rayyan-497173106	AKI in COVID-19-Associated Multisystem Inflammatory Syndrome in Children (MIS-C).	2021	Lipton, Marissa and Mahajan, Ruchi and Kavanagh, Catherine and Shen, Carol and Batal, Ibrahim and Dogra, Samriti and Jain, Namrata G and Lin, Fangming and Uy, Natalie S	Excluded	Wrong population
668	rayyan-497160108	AKI in patients with COVID-19 infection: Preliminary data from AKI COVID-19 registry of The Spanish society of nephrology	2020	Soler, M.J. and Poch, E. and Mancebo, R.D. and Echarri, R.E. and Areste, N. and Lazo, M.S.	Excluded	Wrong outcome
669	rayyan-497708387	AKI treated with renal replacement therapy in critically ill patients with COVID-19	2021	Gupta, S. and Coca, S.G. and Chan, L. and Melamed, M.L. and Brenner, S.K. and Hayek, S.S. and Sutherland, A. and Puri, S. and Srivastava, A. and Leonberg-Yoo, A. and Shehata, A.M. and Flythe, J.E. and Rashidi, A. and Schenck, E.J. and Goyal, N. and Hedayati, S.S. and Dy, R. and Bansal, A. and Athavale, A. and Nguyen, H.B. and Vijayan, A. and Charytan, D.M. and Schulze, C.E. and Joo, M.J. and Frie…	Excluded	Wrong outcome
670	rayyan-497154613	Albumin as a prognostic factor in critically ill COVID-19 patients	2021	Adriao, D. and Oliveira, P. and Miranda, D.	Excluded	Wrong outcome
671	rayyan-497147684	Alcohol consumption and obesity: The hidden scare with COVID-19 severity.	2020	Bilal B and Saleem F and Fatima SS	Excluded	Wrong outcome
672	rayyan-497146130	Alcohol Consumption Is Associated with Poor Prognosis in Obese Patients with COVID-19: A Mendelian Randomization Study Using UK Biobank.	2021	Fan X and Liu Z and Poulsen KL and Wu X and Miyata T and Dasarathy S and Rotroff DM and Nagy LE	Excluded	Wrong publication type
673	rayyan-497158160	Alcohol use disorder as a potential risk factor for COVID-19 severity: A narrative review	2022	Forsyth, CB and Voigt, RM and Swanson, GR and Bishehsari, F and Shaikh, M and Zhang, LJ and Engen, P and Keshavarzian, A	Excluded	Wrong outcome
674	rayyan-497715169	All around suboptimal health â€” a joint position paper of the Suboptimal Health Study Consortium and European Association for Predictive, Preventive and Personalised Medicine	2021	Wang, W. and Yan, Y. and Guo, Z. and Hou, H. and Garcia, M. and Tan, X. and Anto, E.O. and Mahara, G. and Zheng, Y. and Li, B. and Kang, T. and Zhong, Z. and Wang, Y. and Guo, X. and Golubnitschaja, O. and On Behalf of Suboptimal Health Study Consortium and European Association for Predictive, Preventi...	Excluded	Wrong publication type
675	rayyan-497149334	Allergic disease and risk of hospitalization in patients with COVID-19	2023	Mesquita, A.M. and Carneiro Leí£o, L. and Caires, A. and Dias De Castro, E. and Miranda, J. and Amaral, L. and Vasconcelos, M.J. and Nunes-Silva, C. and Ceia, F. and Silva, S. and Tavares, M.	Excluded	Wrong outcome
676	rayyan-497704260	Alliance of Randomized Trials of Medicine vs Metabolic Surgery in Type 2 Diabetes (ARMMS-T2D): Study rationale, design, and methods	2022	Simonson, D.C. and Hu, B. and Arterburn, D.E. and Schauer, P.R. and Kashyap, S.R. and Courcoulas, A.P. and Cummings, D.E. and Patti, M.-E. and Gourash, W.F. and Vernon, A.H. and Jakicic, J.M. and Kirwan, J.P.	Excluded	Wrong publication type
677	rayyan-497723542	Allocation of COVID-19 Relief Funding to Disproportionately Black Counties	2020	Kakani, P. and Chandra, A. and Mullainathan, S. and Obermeyer, Z.	Excluded	Wrong publication type
678	rayyan-497155282	Alpha-1 antitrypsin deficiency severity and the risk of COVID-19	2021	Faria, N. and Costa, M.I. and Gomes, J. and Sucena, M.	Excluded	Wrong outcome
679	rayyan-1149627288	Alteration of Inflammatory Parameters and Psychological Post-Traumatic Syndrome in Long-COVID Patients	2022	Clemente, I. and Sinatti, G. and Cirella, A. and Santini, S.J. and Balsano, C.	Report sought for retrievel (Phase 2); Final decision: Excluded	Wrong population
680	rayyan-497150162	Alterations in microbiota of patients with COVID-19: potential mechanisms and therapeutic interventions	2022	Wang, B. and Zhang, L. and Wang, Y. and Dai, T. and Qin, Z. and Zhou, F. and Zhang, L.	Excluded	Wrong outcome
681	rayyan-497157458	Alterations of left ventricular function persisting during post-acute COVID-19 in subjects without previously diagnosed cardiovascular pathology	2021	Tudoran, M. and Tudoran, C. and Lazureanu, V.E. and Marinescu, A.R. and Pop, G.N. and Pescariu, A.S. and Enache, A. and Cut, T.G.	Excluded	Wrong outcome
682	rayyan-497721702	Altered gut microbial metabolites could mediate the effects of risk factors in Covid-19	2021	Chen, J. and Hall, S. and Vitetta, L.	Excluded	Wrong outcome
683	rayyan-497714556	Altered Lipid Profile Is a Risk Factor for the Poor Progression of COVID-19: From Two Retrospective Cohorts	2021	Jin, H. and He, J. and Dong, C. and Li, B. and Ma, Z. and Li, B. and Huang, T. and Fan, J. and He, G. and Zhao, X.	Excluded	Wrong outcome
684	rayyan-497703234	Altered mental status in 71 deaths due to COVID-19	2022	Tyson, B. and Erdodi, L. and Ray, S. and Agarwal, P.	Excluded	Wrong outcome
685	rayyan-497703376	Altered mental status is an independent predictor of mortality in hospitalized COVID-19 patients	2022	Kenerly, M.J. and Shah, P. and Patel, H. and Racine, R. and Jani, Y. and Owens, C. and George, V. and Linder, D. and Owens, J. and Hess, D.C.	Excluded	Wrong outcome
686	rayyan-497149827	Altered mental status predicts length of stay but not death in a community-based cohort of hospitalized COVID-19 patients.	2021	Chachkhiani D and Isakadze M and Villemarette-Pittman NR and Devier DJ and Lovera JF	Excluded	Wrong outcome
687	rayyan-497714914	Altered Mental Status: An Important but Overlooked Presenting Symptom of COVID-19 in Older Adults	2021	Oommen, A. and Thomas, J. and Parmar, P. and Rosengarten, S. and Wilson, C. and Maini, R. and Kim, J.M. and Mecklenburg, M. and Daniel, P. and Brietman, I.	Excluded	Wrong population
688	rayyan-497146133	Alternative and online weight loss interventions during Covid-19 pandemic lockdown.	2022	Wozniak J and Garbacz K and Wojciechowska O and WÅ‚odarek D	Excluded	Wrong publication type
689	rayyan-497719426	Ambient air pollution increases the risk of cerebrovascular and neuropsychiatric disorders through induction of inflammation and oxidative stress	2020	Hahad, O. and Lelieveld, J. and Birklein, F. and Lieb, K. and Daiber, A. and Münzel, T.	Excluded	Wrong outcome
690	rayyan-497147082	American Society for Metabolic and Bariatric Surgery 2020 estimateÂ of metabolic and bariatric procedures performed in the United States.	2022	Clapp B and Ponce J and DeMaria E and Ghanem O and Hutter M and Kothari S and LaMasters T and Kurian M and English W	Excluded	Wrong publication type
691	rayyan-497145596	Amino acid sensing pathway: A major check point in the pathogenesis of obesity and COVID-19.	2021	Philips AM and Khan N	Excluded	Wrong publication type
692	rayyan-497154977	AML-168: The Assessment of COVID-19 Evolution in Patients with Oncological Diseases Admitted in an Intensive Care Unit of One Romanian Center	2021	Popov, V.M. and Iliescu, L. and Pirvu, C. and Grigorie, A. and Constantin, O. and Rus, A. and Badoiu, D.M.N. and Badea, A. and Omer, M. and Andreescu, M.	Excluded	Wrong population
693	rayyan-497174672	AMPK and the Need to Breathe and Feed: What's the Matter with Oxygen?	2020	Evans, A Mark and Hardie, D Grahame	Excluded	Wrong publication type
694	rayyan-497158380	An aberrant STAT pathway is central to COVID-19	2020	Matsuyama, T. and Kubli, S.P. and Yoshinaga, S.K. and Pfeffer, K. and Mak, T.W.	Excluded	In vitro / animal study
695	rayyan-497152144	An Alabama Cohort of Early 2020 Critically Ill Covid Patients Managed with Supportive Care and Their 90-Day Outcomes	2022	Chiles, J.W. and Colon, C.M. and Barrios, J.G. and Maddox, W.R. and Mcdonald, M.N. and Kim, Y. and Russell, D.W. and Gandotra, S.	Excluded	Wrong outcome
696	rayyan-497163102	An algorithm to predict the need for invasive mechanical ventilation in hospitalized COVID-19 patients: the experience in Sao Paulo	2022	Osawa, EA and Maciel, AT	Excluded	Wrong outcome
697	rayyan-497702555	An Analysis of Telehealth in the Outpatient Management of Atrial Fibrillation During the COVID-19 Pandemic	2023	Shatla, I. and El-Zein, R.S. and Ubaid, A. and ElBallat, A. and Sammour, Y. and Kennedy, K.F. and Barta, K. and Brand-Moody, T. and Cordle, F. and Williams, L. and Giocondo, M. and Gupta, S. and Ramza, B. and Steinhaus, D. and Yousuf, O. and Spertus, J.A. and Wimmer, A.P.	Excluded	Wrong publication type
698	rayyan-497153046	An APOL1 genotype associated with adverse Covid- 19 outcomes: UK-Biobank data, September 2021	2022	Adamson, W.	Excluded	Wrong outcome
699	rayyan-497147853	An App-Based Telemedicine Program for Primary Care and Specialist Video Consultations During the COVID-19 Pandemic in Mexico.	2022	Morgenstern-Kaplan D and Rocha-Haro A and Canales-Albarrán SJ and Núñez-Garcí­a E and León-Mayorga Y	Excluded	Wrong outcome
700	rayyan-497722279	An appeal to our government for nationwide policies in the prevention of cardiovascular disease	2022	van Trier, T.J. and Mohammadnia, N. and Snaterse, M. and Peters, R.J.G. and Jí¸rstad, H.T. and Bax, W.A. and Mackenbach, J.D.	Excluded	Wrong publication type
701	rayyan-497171901	An appraisal of respiratory system compliance in mechanically ventilated covid-19 patients.	2021	Li Bassi, Gianluigi and Suen, Jacky Y and Dalton, Heidi J and White, Nicole and Shrapnel, Sally and Fanning, Jonathon P and Liquet, Benoit and Hinton, Samuel and Vuorinen, Aapeli and Booth, Gareth and Millar, Jonathan E and Forsyth, Simon and Panigada, Mauro and Laffey, John and Brodie, Daniel and Fan, Eddy and Torres, Antoni and Chiumello, Davide and Corley, Amanda and Elhazmi, Alyaa and Hodgson…	Excluded	Wrong publication type
702	rayyan-497704922	An Assessment of a Rapid SARS-CoV-2 Antigen Test in Bangladesh	2022	Kawser, Z. and Hossain, M. and Suliman, S. and Lockman, S. and Gitaka, J. and Bandawe, G. and Rahmat, R. and Hasan, I. and Siddik, A.B. and Afrad, M.H. and Rahman, M.Z. and Miller, G. and Walt, D.R. and Ivers, L.C. and LaRocque, R.C. and Harris, J.B. and Qadri, F.	Excluded	Wrong publication type
703	rayyan-497150565	An assessment of cardiovascular health risks in people working from home during the pandemic period: PANDEV-KALP study	2022	Tazegül, G. and Aydin, V. and Aksuna, G.K. and Yücel, R. and Dik, B. and Aksoy, S. and Koí§, E. and Tiryaki, A.R. and Kurt, I. and Görk, A. and ErdoÇ§an, T. and Ayseviní§, B. and Düzel, S.í‡. and Topí§u, M. and Akici, A. and Serdar Fak, A.	Excluded	Wrong outcome
704	rayyan-497159594	An Assessment of the Profile and Predictors of Outcomes in COVID-19 Patients Hospitalized in a Tertiary Care Institute in Central India	2022	Parhad, P and Galhotra, A and Jindal, A and Nagarkar, NM and Behera, AK	Excluded	Wrong outcome
705	rayyan-497160575	An Attempt to Assess the Impact of Pandemic Restrictions on the Lifestyle, Diet, and Body Mass Index of Children with Endocrine Diseases-Preliminary Results	2022	Zachurzok, A and Wojcik, M and Gawlik, A and Starzyk, JB and Mazur, A	Excluded	Wrong population
706	rayyan-497711468	An autopsy study of the spectrum of severe COVID-19 in children: From SARS to different phenotypes of MIS-C	2021	Duarte-Neto, A.N. and Caldini, E.G. and Gomes-Gouvíªa, M.S. and Kanamura, C.T. and de Almeida Monteiro, R.A. and Ferranti, J.F. and Ventura, A.M.C. and Regalio, F.A. and Fiorenzano, D.M. and Gibelli, M.A.B.C. and Carvalho, W.B.D. and Leal, G.N. and Pinho, J.R.R. and Delgado, A.F. and Carneiro-Sampaio, M. and Mauad, T. and Ferraz da Silva, L.F. and Saldiva, P.H.N. and Dolhnikoff, M.	Excluded	Wrong population
707	rayyan-497714046	An early experience on the effect of solid organ transplant status on hospitalized COVID-19 patients	2021	Nair, V. and Jandovitz, N. and Hirsch, J.S. and Abate, M. and Satapathy, S.K. and Roth, N. and Miyara, S.J. and Guevara, S. and Kressel, A.M. and Xiang, A. and Wu, G. and Butensky, S.D. and Lin, D. and Williams, S. and Bhaskaran, M.C. and Majure, D.T. and Grodstein, E. and Lau, L. and Nair, G. and Fahmy, A.E. and Winnick, A. and Breslin, N. and Berlinrut, I. and Molmenti, C. and Becker, L.B. and …	Excluded	Wrong outcome
708	rayyan-497724352	An evaluation of public recognition and attitude towards depression	2022	Hussaini, M.A.L.	Excluded	Wrong publication type
709	rayyan-497146347	An Examination of the Impact of Social and Cultural Traditions Contributing to Overweight and Obesity Among Black Women.	2022	Spinner JR	Excluded	Wrong publication type
710	rayyan-1149627229	An exploratory retrospective study on the clinical progression of predominantly hispanic patients with COVID 19 in a pulmonary clinic in the rio grande valley	2021	Blanco, X. and Carreras, D. and Arauco Brown, A.R.	Report sought for retrievel (Phase 2); Final decision: Excluded	Wrong publication type
711	rayyan-497173816	An Immediate and Long-Term Complication of COVID-19 May Be Type 2 Diabetes Mellitus: The Central Role of ÃŸ-Cell Dysfunction, Apoptosis and Exploration of Possible Mechanisms.	2020	Hayden, Melvin R	Excluded	In vitro / animal study
712	rayyan-497721237	An imperative to offer pregnant and lactating women access to the COVID-19 vaccination roll-out programme	2021	Moodley, J. and Ngene, N.C. and Khaliq, O.P. and Hunter, M.	Excluded	Wrong population
713	rayyan-497159819	An In Situ Design/Analysis Method of Antimicrobial Effect Using Nano TiO2 for Disinfecting COVID-Affected Places	2022	Kumar, TA and Rajakumar, G and Samuel, TSA and Nirmal, D	Excluded	In vitro / animal study
714	rayyan-497708813	An inaugural diabetic ketoacidosis with acute pancreatitis during COVID-19	2021	Tollard, C. and Champenois, V. and Delemer, B. and Carsin-Vu, A. and Barraud, S.	Excluded	Wrong outcome
715	rayyan-497148832	An Increase in Same-day Discharge After Total Joint Arthroplasty During the COVID-19 Pandemic Does Not Influence Patient Outcomes: A Retrospective Cohort Analysis	2023	Mitchell, B.A. and Cleary, L.M. and Samuel, L.T. and Coobs, B.R. and Thomas, M.A. and Martinkovich, S.C. and Moskal, J.T.	Excluded	Wrong outcome
716	rayyan-497147744	An initial report from the French SOT COVID Registry suggests high mortality due to COVID-19 in recipients of kidney transplants.	2020	Caillard S and Anglicheau D and Matignon M and Durrbach A and Greze C and Frimat L and Thaunat O and Legris T and Moal V and Westeel PF and Kamar N and Gatault P and Snanoudj R and Sicard A and Bertrand D and Colosio C and Couzi L and Chemouny JM and Masset C and Blancho G and Bamoulid J and Duveau A and Bouvier N and Chavarot N and Grimbert P and Moulin B and Le Meur Y and Hazzan M	Excluded	Wrong outcome
717	rayyan-497152652	An Innovative Pilot Program Addressing Food Insecurity in the Pediatric Primary Care Setting	2022	Sandel, P.M. and Gremont, C. and Odom, J. and Agama, S. and Bryan, N. and Makkapati, D. and Johnson, N.L. and Fernandez, S. and Rethy, J.	Excluded	Wrong population
718	rayyan-497154152	An inpatient COVID-19 prophylaxis protocol and its outcomes: Adherence and efficacy	2021	Kaufman, A. and Kusne, Y. and Klanderman, M. and Kosiorek, H.E. and Oliver, T. and Gonzalez-Velez, M. and McBane, R.D. and Wysokinski, W.E. and Houghton, D.E. and Padrnos, L.	Excluded	Wrong publication type
719	rayyan-497154361	AN INTERESTING CASE OF DELAYED ONSET MYOCARDITIS FOLLOWING COVID-19 INFECTION	2021	Siddiqui, M. and Hussain, S. and Adams, J. and Kassas, I. and Memon, S.	Excluded	Wrong publication type
720	rayyan-497152420	An internally validated prediction model for critical COVID-19 infection and intensive care unit admission in symptomatic pregnant women	2022	Kalafat, E. and Prasad, S. and Birol, P. and Tekin, A.B. and Kunt, A. and Di Fabrizio, C. and Alatas, C. and Celik, E. and Bagci, H. and Binder, J. and Le Doare, K. and Magee, L.A. and Mutlu, M.A. and Yassa, M. and Tug, N. and Sahin, O. and Krokos, P. and O'brien, P. and von Dadelszen, P. and Palmrich, P. and Papaioannou, G. and Ayaz, R. and Ladhani, S.N. and Kalantaridou, S. and Mihmanli, V. and…	Excluded	Wrong population
721	rayyan-497715061	An interpretable machine learning model based on a quick pre-screening system enables accurate deterioration risk prediction for COVID-19	2021	Jia, L. and Wei, Z. and Zhang, H. and Wang, J. and Jia, R. and Zhou, M. and Li, X. and Zhang, H. and Chen, X. and Yu, Z. and Wang, Z. and Li, X. and Li, T. and Liu, X. and Liu, P. and Chen, W. and Li, J. and He, K.	Excluded	Wrong publication type
722	rayyan-497704930	An investigation of a hundred COVID-19 cases and close contacts in Ethiopia, May to June, 2020: A prospective case-ascertained study	2022	Watare, S.H. and Alemu, M.A. and Tayachew, A. and Yohannes, N. and Gizachew, L. and Kebede, A. and Tessema, A. and Kassa, W. and Biru, M. and Teferi, M. and Wendrad, N. and Eshetu, K. and Teka, G. and Yimer, H. and Ebrahim, F. and Mulugeta, D. and Mirkuze, A. and Abdela, S. and Emmanuel, M. and Hassen, A. and Wosen, M. and Hussen, M. and Fufa, Y. and Tolera, G. and Assefa, Z. and Abayneh, A. and …	Excluded	Wrong outcome
723	rayyan-497146828	An obesity strategy to reduce COVID-19 morbidity and mortality.	2021	Glasper A	Excluded	Wrong outcome
724	rayyan-497714183	An observational cohort study to assess N-acetylglucosamine for COVID-19 treatment in the inpatient setting	2021	Hassan, A.E.	Excluded	Wrong outcome
725	rayyan-497703515	An observational study of intermediate- or high-dose thromboprophylaxis for critically ill COVID-19 patients	2022	Jonmarker, S. and Litorell, J. and Dahlberg, M. and Stackelberg, O. and Everhov, í….H. and Söderberg, M. and Rubenson-Wahlin, R. and Günther, M. and Mí¥rtensson, J. and Hollenberg, J. and Joelsson-Alm, E. and Cronhjort, M.	Excluded	Wrong outcome
726	rayyan-497148478	An Online Investigation into Factors related to Black Maternal Mortality using Retrospective Recall of a Prior Birth Hospitalization with a Risk of Deathâ€” Predicting Medical Mistrust	2022	Abdelaziz, Amina and Wallace, Barbara C.	Excluded	Wrong outcome
727	rayyan-497724059	An opportunity to better understand the impact of Coronaviruses on immunocompromised patients	2021	Parisi, C.	Excluded	Wrong publication type
728	rayyan-497146103	An organ systems-based review of outcomes associated with sleep apnea in hospitalized patients.	2021	Sheikh M and Kuperberg S	Excluded	Wrong publication type
729	rayyan-497154046	An Outbreak of Coronavirus Disease, 2019 (COVID-19) in a Skilled Nursing Facility - California, 2021: Description, Mitigation, Challenges, and Opportunities	2021	Maletz, A. and Kang, G. and Chinn, R.Y. and Malone, J.D. and Bagheri, H. and Turner, M.M. and Perez, E. and Hose, M. and Shah, S. and Zeller, M. and Anderson, K. and McDonald, E. and Ruegg, J. and Brackman, S.	Excluded	Wrong publication type
730	rayyan-497146805	An Overview of Adipose Tissue ACE2 Modulation by Diet and Obesity. Potential Implications in COVID-19 Infection and Severity.	2021	Gómez-Zorita S and Milton-Laskibar I and Garcí­a-Arellano L and González M and Portillo MP	Excluded	Wrong publication type
731	rayyan-497721453	An overview of current knowledge of deadly covs and their interface with innate immunity	2021	Zhang, Y. and Gargan, S. and Lu, Y. and Stevenson, N.J.	Excluded	Wrong publication type
732	rayyan-497147054	An Overview of Systematic Reviews of the Role of Vitamin D on Inflammation in Patients with Diabetes and the Potentiality of Its Application on Diabetic Patients with COVID-19.	2022	Argano C and Mallaci Bocchio R and Lo Monaco M and Scibetta S and Natoli G and Cavezzi A and Troiani E and Corrao S	Excluded	Wrong publication type
733	rayyan-497708329	An overview of the ongoing clinical issues of covid-19	2021	Noor, A. and Krilov, L.R.	Excluded	Wrong publication type
734	rayyan-497158202	An uneven journey: follow up visits for COVID 19 patients in an academic-based clinic	2021	Kiazand, M.	Excluded	Wrong publication type
735	rayyan-497158192	An unexpected and dangerous cardiac complication of COVID-19	2021	Maldonado-Puebla, M. and Teufel, K.	Excluded	Wrong outcome
736	rayyan-497162518	An Unexpected Complication: Obstructive Shock Secondary to Venous Air Embolism	2022	Faustino, FD and Costa, AS and Ferreira, I and Mendes, JJ and Freitas, P	Excluded	Wrong outcome
737	rayyan-497162096	An Unusual Case of Gastrointestinal Bleeding in a Patient With COVID-19	2021	Sanku, K and Siddiqui, AH and Paul, V and Ali, M	Excluded	Wrong publication type
738	rayyan-497151098	An update from Minnesota on the seroprevalence of COVID-19 immunoglobulin G in our adult population	2022	Mahan, K. and Billings, J. and Kiel, S. and Dunitz, J.	Excluded	Wrong outcome
739	rayyan-497167202	An update of polycystic ovary syndrome: causes and therapeutics options	2022	Rababa'h, AM and Matani, BR and Yehya, A	Excluded	Wrong publication type
740	rayyan-497722595	An Update of the Efficacy and Comparative Characteristics of Direct (New) Oral Anticoagulants (DOACs)	2022	Karcioglu, O. and Yilmaz, S. and Afacan, G. and Ersan, E. and AbuÅŸka, D. and Zengin, S. and Ozkaya, B. and Hosseinzadeh, M. and Yeniocak, S.	Excluded	Wrong outcome
741	rayyan-497145502	An updated meta-analysis on the relationship between obesity and COVID-19 mortality.	2021	Wang Y and Xu J and Wang Y and Hou H and Feng H and Yang H	Excluded	Wrong publication type
742	rayyan-497722828	An Updated Review of Night Eating Syndrome: An Under-Represented Eating Disorder	2022	Lavery, M.E. and Frum-Vassallo, D.	Excluded	Wrong publication type
743	rayyan-497173724	AnÃ¡lisis de los primeros 100 pacientes internados por COVID-19 en el Hospital de ClÃ­nicas JosÃ© de San MartÃ­n, Universidad de Buenos Aires	2020	Ludueña, Marí­a Guillermina and Labato, Mariana and Chiaradia, Verónica and Yamuni, Juan and Finocchietto, Paola and Pisarevsky, Ana A	Excluded	Wrong outcome
744	rayyan-497152045	Anaesthetic management of COVID-19 and malignant hyperthermia for emergency caesarean section	2022	Runciman, N. and Tan, K.	Excluded	Wrong outcome
745	rayyan-497173897	Analgesia and Sedation Strategies in Mechanically Ventilated Adults with COVID-19.	2020	Adams, Christopher D and Altshuler, Jerry and Barlow, Brooke L and Dixit, Deepali and Droege, Christopher A and Effendi, Muhammad K and Heavner, Mojdeh S and Johnston, Jackie P and Kiskaddon, Amy L and Lemieux, Diana G and Lemieux, Steven M and Littlefield, Audrey J and Owusu, Kent A and Rouse, Ginger E and Thompson Bastin, Melissa L and Berger, Karen	Excluded	Wrong outcome
746	rayyan-497169876	Análisis de la dieta y la adherencia a la dieta mediterrânea de los Técnicos en Emergencias Sanitarias y su evolucion ndurante la pandemia COVID-19 en relacion con factores sociodemogrÃ¡ficos y de salud	2022	Lamas-Mendoza, Marí­a-del-Mar and Fernandez-Alonso, Julia and Ballesteros-Peña, Sendoa and Gravina, Leyre	Excluded	Wrong outcome
747	rayyan-497146256	Analyses of abdominal adiposity and metabolic syndrome as risk factors for respiratory distress in COVID-19.	2020	van Zelst CM and Janssen ML and Pouw N and Birnie E and Castro Cabezas M and Braunstahl GJ	Excluded	Wrong outcome
748	rayyan-497702810	Analysis of Adrenocorticotropic Hormone and Cortisol Levels in Acute Respiratory Distress Syndrome COVID-19 Patients	2022	Marpaung, F.R. and Mayasari, V. and Sidjabat, H. and Soehita, S. and Semedi, B.P. and Parwati, I. and Wihastuti, T.A. and Iskandar, A. and Aryati	Excluded	Wrong outcome
749	rayyan-497146478	Analysis of Association between Adolescents' Food Habits and Body Mass Change in a Population-Based Sample: Diet and Activity of Youth during COVID-19 (DAY-19) Study.	2022	KoÅ‚ota A and GÅ‚ã…bska D	Excluded	Wrong publication type
750	rayyan-497151870	Analysis of blood samples from 42 patients with varying degrees of infection during the epidemic of COVID-19: a retrospective study	2022	Pan, Q. and Zhang, Q. and Tan, X. and Zhang, M. and Chen, W.	Excluded	Wrong outcome
751	rayyan-497161018	Analysis of clinical characteristics and outcomes in patients with COVID-19 based on a series of 1000 patients treated in Spanish emergency departments	2020	Gil-Rodrigo, A and Miro, O and Pinera, P and Burillo-Putze, G and Jimenez, S and Martin, A and Martin-Sanchez, FJ and Jacob, J and Guardiola, JM and Garcia-Lamberechts, EJ and Espinosa, B and Mojarro, EM and Tejera, MG and Serrano, L and Aguera, C and Soy, E and Llauger, L and Juan, MA and Palau, A and del Arco, C and Miranda, BR and Vera, MTM and Quiros, AM and de los Santos, LT and de Lobera, N…	Excluded	Wrong outcome
752	rayyan-497703547	Analysis of clinical pharmacist interventions in the COVID-19 units of a French university hospital	2022	Perez, M. and Masse, M. and Deldicque, A. and Beuscart, J.B. and De Groote, P. and Desbordes, J. and Fry, S. and Musy, E. and Odou, P. and Puisieux, F. and Lambert, M. and Scherpereel, A. and Décaudin, B.	Excluded	Wrong outcome
753	rayyan-497146419	Analysis of COVID-19 Cases' Spatial Dependence in US Counties Reveals Health Inequalities.	2020	Saffary T and Adegboye OA and Gayawan E and Elfaki F and Kuddus MA and Saffary R	Excluded	Wrong publication type
754	rayyan-497147121	Analysis of COVID-19 in Professionals Working in Geriatric Environment: Multicenter Prospective Study.	2021	Mihai AM and Barben J and Dipanda M and Vovelle J and Nuss V and Baudin-Senegas C and Putot A and Manckoundia P	Excluded	Wrong outcome
755	rayyan-497713280	Analysis of covid-19 on diagnosis, vaccine, treatment, and pathogenesis with clinical scenarios	2021	Tellez, D. and Dayal, S. and Phan, P. and Mawley, A. and Shah, K. and Consunji, G. and Tellez, C. and Ruiz, K. and Sabnis, R. and Dayal, S. and Venketaraman, V.	Excluded	Wrong outcome
756	rayyan-497152674	Analysis of Critical COVID-19 Cases Among Children in Korea	2022	Lee, H. and Choi, S. and Park, J.Y. and Jo, D.S. and Choi, U.Y. and Lee, H. and Jung, Y.T. and Chung, I.H. and Choe, Y.J. and Kim, J.Y. and Park, Y.-J. and Choi, E.H.	Excluded	Wrong population
757	rayyan-497162434	Analysis of Emergency Medical Technicians' diet and adherence to the Mediterranean diet, and their evolution during the COVID-19 pandemic in relation to sociodemographic and health factors	2022	Mendoza, MDL and Fernandez Alons, J and Ballesteros Pena, S and Gravina, L	Excluded	Wrong outcome
758	rayyan-497158185	Analysis of Epidemiological and Clinical Characteristics of COVID-19 in Northwest Mexico and the Relationship Between the Influenza Vaccine and the Survival of Infected Patients	2021	Angulo-Zamudio, UA and Martinez-Villa, FM and Leon-Sicairos, N and Flores-Villasenor, H and Velazquez-Roman, J and Campos-Romero, A and Alcantar-Fernandez, J and Urrea, F and Muro-Amador, S and Medina-Serrano, J and Martinez-Garcia, JJ and Sanchez-Cuen, J and Angulo-Rocha, J and Canizalez-Roman, A	Excluded	Wrong outcome
759	rayyan-497704332	Analysis of Factors Affecting Neutralizing Antibody Production after COVID-19 Vaccination Using Newly Developed Rapid Point-of-Care Test	2022	Shim, H.W. and Shin, J.H. and Shin, S.C. and Lee, H.J. and So, K.S. and Lee, S.Y. and Jun, J.W. and Seo, J.K. and Lee, H.S. and Lee, S.Y. and Kim, S.H. and Kim, S.J. and Kim, K.-C. and Ryu, G.H.	Excluded	Wrong outcome
760	rayyan-497157551	Analysis of factors related to the clinical course of covid-19 infection in patients with hypertension	2021	Garcia Moreno, F.J. and Chamorro De Vega, E. and Rodriguez Gonzalez, C. and Melgarejo Ortuño, A. and Vicente Valor, J. and Somoza Fernandez, B. and Taladriz Sender, I. and Villanueva Bueno, C. and De Lorenzo Pinto, A. and Herranz Alonso, A. and Sanjurjo Saez, M.	Excluded	Wrong outcome
761	rayyan-497148112	Analysis of Food Habits during Pandemic in a Polish Population-Based Sample of Primary School Adolescents: Diet and Activity of Youth during COVID-19 (DAY-19) Study.	2021	KoÅ‚ota A and GÅ‚ã…bska D	Excluded	Wrong population
762	rayyan-497147238	Analysis of Gestational Weight Gain During the COVID-19 Pandemic in the US.	2022	Cao W and Sun S and Danilack VA	Excluded	Wrong population
763	rayyan-497174614	Analysis of Imported Cases of COVID-19 in Taiwan: A Nationwide Study.	2020	Liu, Jui-Yao and Chen, Tzeng-Ji and Hwang, Shinn-Jang	Excluded	Wrong publication type
764	rayyan-497160925	Analysis of inflammatory parameters and disease severity for 88 hospitalized COVID-19 patients in Wuhan, China	2020	Xu, X and Yu, MQ and Shen, Q and Wang, LZ and Yan, RD and Zhang, MY and Liu, JY and Qu, YQ	Excluded	Wrong outcome
765	rayyan-497147153	Analysis of long-term antibody response in COVID-19 patients by symptoms grade, gender, age, BMI, and medication.	2022	Ozgocer T and Dagli ÅžN and Ceylan MR and Disli F and Ucar C and Yildiz S	Excluded	Wrong outcome
766	rayyan-497173705	Analysis of Mortality and Morbidity in COVID-19 Patients with Obesity Using Clinical Epidemiological Data from the Korean Center for Disease Control & Prevention.	2020	Kim, So Young and Yoo, Dae-Myoung and Min, Chanyang and Wee, Jee Hye and Kim, Joo-Hee and Choi, Hyo Geun	Excluded	Wrong outcome
767	rayyan-497715101	Analysis of outcomes of emergency general and gastrointestinal surgery during the COVID-19 pandemic	2021	Osorio, J. and Madrazo, Z. and Videla, S. and Sainz, B. and Rodrí­guez-González, A. and Campos, A. and Santamarí­a, M. and Pelegrina, A. and González-Serrano, C. and Aldeano, A. and Sarriugarte, A. and Gómez-Dí­az, C.J. and Ruiz-Luna, D. and Garcí­a-Ruiz-De-Gordejuela, A. and Gómez-Gavara, C. and Gil-Barrionuevo, M. and Vila, M. and Clavell, A. and Campillo, B. and Millán, L. and Olona, C. and Sá…	Excluded	Wrong population
768	rayyan-497152518	ANALYSIS OF PATIENTS' MORTALITY IN SARS-COV-2 INFECTION DURING THE FIRST MONTH OF HOSPITAL ADMISSION	2022	Castillejo, R. and Cordero, J. and Romero-González, M. and Martinez-Suarez, A.	Excluded	Wrong outcome
769	rayyan-497149969	Analysis of possible risk predictors in patients with coronavirus disease 2019: a retrospective cohort study	2023	Nienkotter, B. and Gambetta, M.V. and Rocha, F.R.D. and Medeiros, E.D. and Schweitzer, I. and Prado, F. and Deschamps, P.S.D.S.	Excluded	Wrong outcome
770	rayyan-497162155	Analysis of potential risk factors associated with COVID-19 and hospitalization	2022	Alharbi, AHM and Rabbani, SI and Mohamed, AAH and Almushayti, BK and Aldhwayan, NI and Almohaimeed, AT and Alharbi, AA and Alharbi, NS and Asdaq, SMB and Alamri, AS and Alsanie, WF and Alhomrani, M	Excluded	Wrong outcome
771	rayyan-497151444	ANALYSIS OF PROGNOSTIC FACTORS IN COVID-19 HOSPITALIZED PATIENTS: AN ITALIAN SINGLE-CENTER PROSPECTIVE STUDY	2022	Concistré, A. and Pugliano, C.L. and Vinci, F. and Celi, M. and Perrone, E.P. and Rella, S. and Iannazzo, F. and Angheloni, A. and Coraggio, L. and Di Rienzo, F. and Maggi, D. and Muscaritoli, M. and Letizia, C.	Excluded	Wrong outcome
772	rayyan-497164891	Analysis of Quality of Life and Nutritional Status in Elderly Patients with Dysphagia in Order to Prevent Hospital Admissions in a COVID-19 Pandemic	2021	Fernandez-Ruiz, VE and Paredes-Ibanez, R and Armero-Barranco, D and Sanchez-Romera, JF and Ferrer, M	Excluded	Wrong population
773	rayyan-497150563	Analysis of Renal Function in Patients Hospitalized with COVID19	2022	Nelson, N. and Rhoney, D. and Farina, N.	Excluded	Wrong outcome
774	rayyan-497708299	Analysis of risk factors for thromboembolic events in 88 patients with COVID-19 pneumonia in Wuhan, China: A retrospective descriptive report	2021	Wang, W. and Sun, Q. and Bao, Y. and Liang, M. and Meng, Q. and Chen, H. and Li, J. and Wang, H. and Li, H. and Shi, Y. and Li, Z. and Wang, X. and Zhao, S. and Wang, H. and Xiao, J. and Chen, L. and Zheng, Y. and Wang, D. and Han, K.	Excluded	Wrong publication type
775	rayyan-497158063	Analysis of Risk Factors in COVID-19 Adult Mortality in Russia	2021	Kirillov, Y. and Timofeev, S. and Avdalyan, A. and Nikolenko, V.N. and Gridin, L. and Sinelnikov, M.Y.	Excluded	Wrong outcome
776	rayyan-497716378	Analysis of SARS-CoV-2 transmission in different settings, Brunei	2020	Chaw, L. and Koh, W.C. and Jamaludin, S.A. and Naing, L. and Alikhan, M.F. and Wong, J.	Excluded	Wrong outcome
777	rayyan-497147849	Analysis of SARS-CoV-2 viral loads in stool samples and nasopharyngeal swabs from COVID-19 patients in the United Arab Emirates.	2022	Daou M and Kannout H and Khalili M and Almarei M and Alhashami M and Alhalwachi Z and Alshamsi F and Tahseen Al Bataineh M and Azzam Kayasseh M and Al Khajeh A and Hasan SW and Tay GK and Feng SF and Ruta D and Yousef AF and Alsafar HS	Excluded	Wrong outcome
778	rayyan-497150341	Analysis of sleep and sedentary lifestyle habits among Italian women during COVID-19 pandemic: a pilot study	2022	Elce, A. and Loperto, I. and Torre, M.C. and Sorrentino, C. and Vivona, A. and Iannaccone, S. and Martiniello, L. and Manzi, V.	Excluded	Wrong outcome
779	rayyan-497704147	Analysis of Survival of Patients Hospitalized with COVID-19 in EspÃ­rito Santo, Brazil	2022	Garbin, J.R.T. and Leite, F.M.C. and Lopes-Júnior, L.C. and Dell'Antonio, C.S.D.S. and Dell'Antonio, L.S. and Santos, A.P.B.D.	Excluded	Wrong outcome
780	rayyan-497715570	Analysis of symptoms of covid-19 positive patients and potential effects on initial assessment	2020	Korell, F. and Giannitsis, E. and Merle, U. and Kihm, L.P.	Excluded	Wrong outcome
781	rayyan-497162326	Analysis of the correlations between insomnia and mental health during the COVID-19 pandemic in Germany	2022	Huang, Y and Fietze, I and Penzel, T	Excluded	Wrong outcome
782	rayyan-497149107	Analysis of the effect of psychosocial intervention on the improvement of students' cognitive function of depression	2023	Jiang, Z. and Jiang, L.	Excluded	Wrong outcome
783	rayyan-497149106	ANALYSIS OF THE EFFECTIVENESS OF SOTROVIMAB IN PATIENTS DIAGNOSED WITH COVID-19	2023	Sánchez Rodrí­guez, B. and Gazquez Perez, R. and Gomez Sánchez, M.T. and Gamez Torres, D. and Sánchez Valera, M. and Moreno Diaz, T.	Excluded	Wrong outcome
784	rayyan-497166025	Analysis of the first 100 patients with COVID-19 admitted to internal medicine wards at the Hospital de Clinicas Jose de San Martin, Buenos Aires University	2020	Luduena, MG and Labato, M and Chiaradia, V and Yamuni, J and Finocchietto, P and Pisarevsky, AA	Excluded	Wrong outcome
785	rayyan-497701296	Analysis of the impact of the SARS-CoV-2 infection on the pediatric population hospitalized during the pandemic in the Greater Paris University Hospitals	2023	Semeraro, M. and Pinson, P. and Populaire, M. and Dellagi, M. and Oualha, M. and Beeker, N. and Chappuy, H. and AP-HP/Universities/INSERM COVID-19 research collaboration and AP-HP COVID CDR Initiative	Excluded	Wrong population
786	rayyan-497702723	Analysis of the impact of various risk factors on short-term and long-term outcomes in patients with COVID-19 on maintenance hemodialysis	2022	Suchkov, V.N. and Klitsenko, O.A. and Urtaeva, K.K. and Avdoshina, D.D.	Excluded	Wrong outcome
787	rayyan-497145819	Analysis of the nasopharyngeal microbiome and respiratory pathogens in COVID-19 patients from Saudi Arabia.	2023	Yasir M and Al-Sharif HA and Al-Subhi T and Sindi AA and Bokhary DH and El-Daly MM and Alosaimi B and Hamed ME and Karim AM and Hassan AM and AlShawdari MM and Alawi M and El-Kafrawy SA and Azhar EI	Excluded	Wrong outcome
788	rayyan-497152126	Analysis on COVID-19 hospitalizations	2022	Mascianí , R. and Iannolo, A. and Larné, D. and Papalia, M. and Foti, G.	Excluded	Wrong outcome
789	rayyan-497167079	Analyzing the vast coronavirus literature with {CoronaCentral}	2021	Lever, Jake and Altman, Russ B.	Excluded	Wrong publication type
790	rayyan-497712746	Anaphylaxis and Rhabdomyolysis: A Presentation of a Pediatric Patient With COVID-19	2021	Bach, M. and Lim, P.P. and Azok, J. and Ruda Wessell, K. and Desai, A.P. and Dirajlal-Fargo, S.	Excluded	Wrong population
791	rayyan-497158212	Anca vasculitis presenting as hemoptysis post COVID-19 infection	2021	Manivannan, S. and Jain, K.	Excluded	Wrong outcome
792	rayyan-497148066	Ancestral origins are associated with SARS-CoV-2 susceptibility and protection in a Florida patient population.	2023	Shen Y and Khatri B and Rananaware S and Li D and Ostrov DA and Jain PK and Lessard CJ and Nguyen CQ	Excluded	Wrong outcome
793	rayyan-497147619	Androgen deprivation therapy in men with prostate cancer is not associated with COVID-2019 infection.	2023	Davidsson S and Messing Eriksson A and Udumyan R and Swanholm P and Lewin Lundh M and Widing C and Lindlöf C and Fridfeldt J and Andersson SO and Fall K	Excluded	Wrong outcome
794	rayyan-497724627	Androgen sensitivity gateway to COVID-19 disease severity	2020	Wambier, C.G. and Goren, A. and Vaño-Galván, S. and Ramos, P.M. and Ossimetha, A. and Nau, G. and Herrera, S. and McCoy, J.	Excluded	Wrong outcome
795	rayyan-497723683	Androgen sensitivity in COVID-19 and antiandrogens: Prospective data are still needed	2020	Ianhez, M. and Ramos, P.M. and Goren, A. and Miot, H.A.	Excluded	Wrong publication type
796	rayyan-497148460	Androgen-Induced Metabolic Dysfunction in a Hyperandrogenemic Mouse Model of Polycystic Ovary Syndrome (PCOS)	2023	Huffman, Alexandra M. and Romero, Damian G.	Excluded	Wrong publication type
797	rayyan-497702758	Angiocatheter Decompression on a Covid-19 Patient with severe Pneumonia, Pneumothorax, and Subcutaneous Emphysema	2022	Mocanu, A. and Lazureanu, V. and Cut, T. and Laza, R. and Musta, V. and Nicolescu, N. and Marinescu, A. and Nelson-Twakor, A. and Dumache, R. and Mederle, O.	Excluded	Wrong outcome
798	rayyan-497174322	Angiotensin II receptors: Impact for COVID-19 severity.	2020	Aksoy, Hasan and Karadag, Ayse Serap and Wollina, Uwe	Excluded	Wrong outcome
799	rayyan-497707953	Angiotensin system polymorphisms in sars-cov-2 positive patients: Assessment between symptomatic and asymptomatic patients: A pilot study	2021	Cafiero, C. and Rosapepe, F. and Palmirotta, R. and Re, A. and Ottaiano, M.P. and Benincasa, G. and Perone, R. and Varriale, E. and D'amato, G. and Cacciamani, A. and Micera, A. and Pisconti, S.	Excluded	Wrong outcome
800	rayyan-497146259	Angiotensin-(1-7) and Obesity: Role in Cardiorespiratory Fitness and COVID-19 Implications.	2020	Motta-Santos D and Santos RAS and Santos SHS	Excluded	Wrong publication type
801	rayyan-1149627154	Angiotensin-Converting Enzyme (ACE) And Clinical Outcomes In Long COVID Patients	2022	Gusciute, G. and Donnelly, S.C. and Mitchell, P.D.	Report sought for retrievel (Phase 2); Final decision: Excluded	Wrong publication type
802	rayyan-497173266	Angiotensin-Converting Enzyme 2 (SARS-CoV-2 receptor) expression in human skeletal muscle.	2021	Perez-Valera, Mario and Martinez-Canton, Miriam and Gallego-Selles, Angel and Galván-Alvarez, Victor and Gelabert-Rebato, Miriam and Morales-Alamo, David and Santana, Alfredo and Martin-Rodriguez, Saul and Ponce-Gonzalez, Jesus Gustavo and Larsen, Steen and Losa-Reyna, Jose and Perez-Suarez, Ismael and Dorado, Cecilia and Curtelin, David and Gonzalez-Henriquez, Juan Jose and Boushel, Robert and H…	Excluded	Wrong outcome
803	rayyan-497151939	ANKYLOSING SPONDYLITIS and TELE-YOGA during COVID-19 PANDEMIC: PRELIMINARY RESULTS of A RANDOMIZED CONTROLLED TRIAL	2022	Acar, Y. and Ilcin, N. and Sari, I.	Excluded	Wrong publication type
804	rayyan-497166942	Anthropometric Measurements and Admission Parameters as Predictors of Acute Respiratory Distress Syndrome in Hospitalized COVID-19 Patients	2023	Zdravkovic, V and Stevanovic, D and Cicaric, N and Zdravkovic, N and Cekerevac, I and Poskurica, M and Simic, I and Stojic, V and Nikolic, T and Markovic, M and Popovic, M and Divjak, A and Todorovic, D and Petrovic, M	Excluded	Wrong outcome
805	rayyan-497161523	Anthropometric, Lifestyle Characteristics, Adherence to the Mediterranean Diet, and COVID-19 Have a High Impact on the Greek Adolescents' Health-Related Quality of Life	2022	Papadaki, S and Carayanni, V and Notara, V and Chaniotis, D	Excluded	Wrong population
806	rayyan-497704190	Antibiotic (Mis)Use in COVID-19 Patients before and after Admission to a Tertiary Hospital in Serbia	2022	Despotoviã‡, A. and Baraã‡, A. and Cucaniã‡, T. and Cucaniã‡, K. and Stevanoviã‡, G.	Excluded	Wrong outcome
807	rayyan-497703706	Antibody development and disease severity of COVID-19 in non-immunised patients with rheumatic immune-mediated inflammatory diseases: data from a prospective cohort study	2022	Boekel, L. and Hooijberg, F. and Vogelzang, E.H. and Besten, Y.R. and Leeuw, M. and Atiqi, S. and Van Vollenhoven, R.F. and Wijbrandts, C.A. and Gerritsen, M. and Krieckaert, C. and Dijkshoorn, B. and Bakhlakh, S. and Crooijmans, J.J. and Voskuyl, A. and Van Der Horst-Bruinsma, I.E. and Lems, W. and Kuijpers, T.W. and Van Ham, S.M. and Wieske, L. and Eftimov, F. and Kummer, L.Y. and Van Dam, P.J.…	Excluded	Wrong population
808	rayyan-497158301	Antibody Duration After Infection From SARS-CoV-2 in the Texas Coronavirus Antibody Response Survey	2023	Swartz, MD and De Santis, SM and Yaseen, A and Brito, FA and Valerio-Shewmaker, MA and Messiah, SE and Leon-Novelo, LG and Kohl, HW and Pinzon-Gomez, CL and Hao, TY and Zhang, SM and Talebi, Y and Yoo, J and Ross, JR and Gonzalez, MO and Wu, LQ and Kelder, SH and Silberman, M and Tuzo, S and Pont, SJ and Shuford, JA and Lakey, D and Boerwinkle, E	Excluded	Wrong outcome
809	rayyan-497705025	Antibody levels in people with diabetes after one dose of the ChAdOx1 nCoV-19 (AZD1222) vaccine	2022	Rangsrisaeneepitak, V. and Porntharukchareon, T. and Dechates, B. and Sirisreetreerux, S. and Tawinprai, K.	Excluded	Wrong outcome
810	rayyan-497146397	Antibody Response to SARS-CoV-2 Vaccines in People with Severe Obesity.	2022	Kara Z and Akí§in R and Demir AN and Diní§ Hí– and TaÅŸkã±n HE and Kocazeybek B and Yumuk VD	Excluded	Wrong outcome
811	rayyan-497148458	Antibody Responses After SARS-CoV-2 Infection	2023	Amjadi, Maya F. and Shelef, Miriam A.	Excluded	Wrong outcome
812	rayyan-497145824	Antibody responses to BNT162b2 mRNA vaccine: Infection-naÃ¯ve individuals with abdominal obesity warrant attention.	2022	Malavazos AE and Basilico S and Iacobellis G and Milani V and Cardani R and Boniardi F and Dubini C and Prandoni I and Capitanio G and Renna LV and Boveri S and Rigolini R and Carrara M and Spuria G and Cuppone T and D'acquisto A and Carpinelli L and Sacchi M and Morricone L and Secchi F and Costa E and Menicanti L and Nisoli E and Carruba M and Ambrogi F and Corsi Romanelli MM	Excluded	Wrong outcome
813	rayyan-497145382	Antibody responses to COVID-19 vaccination in people with obesity: A systematic review and meta-analysis.	2023	Ou X and Jiang J and Lin B and Liu Q and Lin W and Chen G and Wen J	Excluded	Wrong publication type
814	rayyan-497703947	Antibody-and T Cell-Dependent Responses Elicited by a SARS-CoV-2 Adenoviral-Based Vaccine in a Socially Vulnerable Cohort of Elderly Individuals	2022	Moya, M. and Marrama, M. and Dorazio, C. and Veigas, F. and Cocco, M.N.M. and Moreno, T.D. and Rabinovich, G.A. and Aleksandroff, A.	Excluded	Wrong population
815	rayyan-497158823	Anticoagulant and antiplatelet use not associated with improvement in severe outcomes in COVID-19 patients	2020	Ho, G. and Dusendang, J.R. and Schmittdiel, J. and Kavecansky, J. and Tavakoli, J. and Pai, A.	Excluded	Wrong outcome
816	rayyan-497153071	Anticoagulation in patients with morbid obesity	2022	Tran, T.Y.V. and Werner, G. and Herold, J.	Excluded	Wrong outcome
817	rayyan-497146569	Anticoagulation in the obese patient with COVID-19-associated venous thromboembolism.	2021	McCormick JP and Connaughton J and McDonnell N	Excluded	Wrong publication type
818	rayyan-497158822	Anticoagulation management and outcomes in COVID-19 patients: A multi-center retrospective cohort study	2020	Kaur, J. and Sule, A.A. and Koehler, T. and Krishnamoorthy, G. and DeLongpre, J.	Excluded	Wrong outcome
819	rayyan-497701670	Anticoagulation strategies and risk of bleeding events in critically ill COVID-19 patients	2023	Gabara, C. and Solarat, B. and Castro, P. and Fernández, S. and Badia, J.R. and Toapanta, D. and Schulman, S. and Reverter, J.C. and Soriano, A. and Moisés, J. and Aibar, J.	Excluded	Wrong outcome
820	rayyan-497704410	Anticoagulation Strategies in Critically Ill Patients With SARS-CoV-2 Infection: The Role of Direct Thrombin Inhibitors	2022	Pieri, M. and Quaggiotti, L. and Fominskiy, E. and Landoni, G. and Calabrí², M.G. and Ajello, S. and Bonizzoni, M.A. and Belletti, A. and Scandroglio, A.M.	Excluded	Wrong outcome
821	rayyan-497146754	Anti-COVID-19 measures threaten our healthy body weight: Changes in sleep and external synchronizers of circadian clocks during confinement.	2022	Baquerizo-Sedano L and Chaquila JA and Aguilar L and Ordovás JM and González-Muniesa P and Garaulet M	Excluded	Wrong outcome
822	rayyan-497158223	Antidepressant use and risk of intubation or death in hospitalized patients with COVID-19: A retrospective cohort study of clinical effectiveness	2021	Brennan, B. and Schnabel, J. and Pope, H. and Hudson, J.	Excluded	Wrong outcome
823	rayyan-497702394	Antidiabetic Treatment before Hospitalization and Admission Parameters in Patients with Type 2 Diabetes, Obesity, and SARS-CoV-2 Viral Infection	2023	ReÈ™tea, P.-A. and MureÈ™an, M. and Voicu, A. and Jurca, T. and Pallag, A. and Marian, E. and VicaÈ™, L.G. and Jeican, I.I. and Crivii, C.-B.	Excluded	Wrong outcome
824	rayyan-497145852	Antigen specific T cells in people with obesity at five months following ChAdOx1 COVID-19 vaccination.	2023	Kelly NEW and De Barra C and Shaamile F and Holland A and Shaw L and Mallon PWG and O'Connell J and Hogan AE and O'Shea D	Excluded	Wrong outcome
825	rayyan-497166802	Antihistamines for postacute sequelae of {SARS}-{CoV}-2 infection	2022	Pinto, Melissa D. and Lambert, Natalie and Downs, Charles A. and Abrahim, Heather and Hughes, Thomas D. and Rahmani, Amir M. and Burton, C and ace W. and Chakraborty, Rana	Excluded	Wrong outcome
826	rayyan-497723673	Antihypertensive drugs in COVID-19 infection	2020	Pinto-Sietsma, S.-J. and Flossdorf, M. and Buchholz, V.R. and Offerhaus, J. and Bleijendaal, H. and Beudel, M. and Volders, P.G.A. and Ter Bekke, R.M.A. and Dormans, T. and Zwetsloot, P.-P. and De Jager, P. and Massberg, S. and Ramer, P. and Wendtner, C. and Hoffmann, E. and Rothe, K. and Feihl, S. and Kessler, T. and Pinto, Y.M. and Schunkert, H.	Excluded	Wrong outcome
827	rayyan-497147245	Anti-inflammatory adipokines: chemerin, vaspin, omentin concentrations and SARS-CoV-2 outcomes.	2021	Kukla M and MenÅ¼yk T and DembiÅ„ski M and Winiarski M and Garlicki A and Bociã…ga-Jasik M and Skonieczna M and Hudy D and Maziarz B and Kusnierz-Cabala B and Skladany L and Grgurevic I and Wójcik-Bugajska M and Grodzicki T and Stygar D and Rogula T	Excluded	Wrong outcome
828	rayyan-497708552	Antimicrobial resistance patterns and antibiotic use during hospital conversion in the COVID-19 pandemic	2021	Martinez-Guerra, B.A. and Gonzalez-Lara, M.F. and de-Leon-Cividanes, N.A. and Tamez-Torres, K.M. and Roman-Montes, C.M. and Rajme-Lopez, S. and Villalobos-Zapata, G.I. and Lopez-Garcia, N.I. and Martí­nez-Gamboa, A. and Sifuentes-Osornio, J. and Ortiz-Brizuela, E. and Ochoa-Hein, E. and Galindo-Fraga, A. and Bobadilla-del-Valle, M. and Ponce-de-León, A.	Excluded	Wrong outcome
829	rayyan-497705119	Antimicrobial Stewardship during COVID-19 Outbreak: A Retrospective Analysis of Antibiotic Prescriptions in the ICU across COVID-19 Waves	2022	Lakbar, I. and Delamarre, L. and Curtel, F. and Duclos, G. and Bezulier, K. and Gragueb-Chatti, I. and Martin-Loeches, I. and Forel, J.-M. and Leone, M.	Excluded	Wrong outcome
830	rayyan-497162923	Antimicrobial Stewardship in a Pandemic: Picking Up the Pieces COMMENT	2021	Furukawa, D and Graber, CJ	Excluded	Wrong publication type
831	rayyan-497714961	Anti-SARS-CoV-2 Spike Protein RBD Antibody Levels After Receiving a Second Dose of ChAdOx1 nCov-19 (AZD1222) Vaccine in Healthcare Workers: Lack of Association With Age, Sex, Obesity, and Adverse Reactions	2021	Lee, S.W. and Moon, J.-Y. and Lee, S.-K. and Lee, H. and Moon, S. and Chung, S.J. and Yeo, Y. and Park, T.S. and Park, D.W. and Kim, T.-H. and Sohn, J.W. and Yoon, H.J. and Kim, S.-H.	Excluded	Wrong outcome
832	rayyan-497707719	Antiviral Activity of Vitamin D and COVID 19: Current Understanding	2021	Al-Azzawi, M.A. and Sakr, M.A.	Excluded	Wrong publication type
833	rayyan-497719974	Antiviral functional foods and exercise lifestyle prevention of coronavirus	2020	Alkhatib, A.	Excluded	Wrong publication type
834	rayyan-497713785	Anxiety and depression in spinocerebellar ataxia patients during the COVID-19 pandemic in China: A cross-sectional study	2021	Gong, Y. and Chen, Z. and Liu, M. and Wan, L. and Wang, C. and Peng, H. and Shi, Y. and Peng, Y. and Xia, K. and Qiu, R. and Tang, B. and Jiang, H.	Excluded	Wrong population
835	rayyan-1149627118	Anxiety and depression symptoms after COVID-19 infection: results from the COVID Symptom Study app.	2021	Klaser K and Thompson EJ and Nguyen LH and Sudre CH and Antonelli M and Murray B and Canas LS and Molteni E and Graham MS and Kerfoot E and Chen L and Deng J and May A and Hu C and Guest A and Selvachandran S and Drew DA and Modat M and Chan AT and Wolf J and Spector TD and Hammers A and Duncan EL and Ourselin S and Steves CJ	Report sought for retrievel (Phase 2); Final decision: Excluded	Data non available
836	rayyan-497173966	Anxiety and depression symptoms in the same pregnant women before and during the COVID-19 pandemic.	2020	Ayaz, Reyhan and Hocaoglu, Meryem and Günay, Taner and Yardimci, Oguz Devrim and Turgut, Abdulkadir and Karateke, Ates	Excluded	Wrong population
837	rayyan-497704052	Anxiety and stress over COVID-19 pandemic associated with increased eating	2022	Himmelstein, M.S. and Beaver, J.N. and Gilman, T.L.	Excluded	Wrong outcome
838	rayyan-497146451	Anxiety is more related to inadequate eating habits in inactive than in physically active adults during COVID-19 quarantine.	2022	Christofaro DGD and Tebar WR and Silva GCR and Lofrano-Prado MC and Botero JP and Cucato GG and Malik N and Hollands K and Correia MA and Ritti-Dias RM and Prado WL	Excluded	Wrong outcome
839	rayyan-497165783	Anxiety levels according to weight status and diet quality during alarm state in primary school children	2020	Lopez, PJC and Prieto, FJG	Excluded	Wrong population
840	rayyan-497159689	Anxiety Levels, Sleep Quality and Follow-up of Obstructive Sleep Apnoea Patients During the COVID-19 Pandemic	2022	Fakili, F and Bayram, N	Excluded	Wrong outcome
841	rayyan-497162737	Anxiety Severity and Influencing Factors in Day Surgery Patients or Relatives in Covid-19 Normalized Prevention Phase	2022	Teng, Z and Lin, RR and Liu, J and Yin, Y and Dai, Y and Huang, MJ	Excluded	Wrong outcome
842	rayyan-497173589	Anxiety, Insomnia and Body Mass Index Scores in Italian Nurses Engaged in the Care of COVID-19 Patients.	2021	Vitale, Elsa and Mea, Rocco and Di Dio, Francesca and Canonico, Anna and Galatola, Vito	Excluded	Wrong outcome
843	rayyan-497724392	Anxiety, pediatric type 1 diabetes and COVID-19 lockdown	2022	Pathum, S. and Viroj, W.	Excluded	Wrong population
844	rayyan-1149627186	Anxiety, Stress and Depression in COVID-19 Survivors From an Italian Cohort of Hospitalized Patients: Results From a 1-Year Follow-Up	2022	Gramaglia, C. and Gattoni, E. and Gambaro, E. and Bellan, M. and Balbo, P.E. and Baricich, A. and Sainaghi, P.P. and Pirisi, M. and Binda, V. and Feggi, A. and Jona, A. and Marangon, D. and Prosperini, P. and Zeppegno, P.	Report sought for retrievel (Phase 2); Final decision: Excluded	Wrong population
845	rayyan-497704094	Aortic dissection four months after SARS-CoV-2 infection in a patient with Fabry disease whose targeted treatment was stopped 2 months earlier	2022	Dobrowolski, M.K. and Marczak, M. and Dã…browski, R.	Excluded	Wrong outcome
846	rayyan-497151861	AORTIC STIFFNESS AND INDEXES OF DISEASE SEVERITY IN SUBJECTS WITH PREVIOUS COVID-19 PNEUMONIA: A FOLLOWUP STUDY	2022	Baiano, V. and Catena, C. and Bulfone, L. and Scandolin, L. and Vacca, A. and Brosolo, G. and Da Porto, A. and Cavarape, A. and Colussi, G. and Bertin, N. and Vivarelli, C. and Sechi, L.	Excluded	In vitro / animal study
847	rayyan-497722572	Aortic Thrombosis following COVID-19: A Systematic Review	2022	Petrov, A. and De Glee Romera, J.P. and Wilbring, M. and Alexiou, K. and Kappert, U. and Matschke, K.E. and Tugtekin, S.-M.	Excluded	Wrong publication type
848	rayyan-497707846	Aortic thrombosis in COVID-19	2021	Wickham, H. and Tam, J.C.H. and Chan, X.H.S. and George, M.J. and Levi, M. and Brown, M.	Excluded	Wrong outcome
849	rayyan-497708310	Aortitis in COVID-19	2021	Dhakal, P. and Khadka, S. and Clowes, J.A. and Chakinala, R.C.	Excluded	Wrong outcome
850	rayyan-497151977	APN-Driven COVID-19 Monitoring Model for Kidney Transplant Patients	2022	Yoo, J. and Patel, S. and Clevy-Schneller, T. and Desai, A. and Sodhi, R. and Jain, D. and Akkina, S.	Excluded	Wrong outcome
851	rayyan-497170248	Apocalyptic COVID-19 mortality and BMI: a J-shape relationship?	2022	Lauretani, Fulvio and Lauretani, Ferdinando and Maggio, Marcello	Excluded	Wrong outcome
852	rayyan-497714983	APOL1 Risk Variants and Acute Kidney Injury in Black Americans with COVID-19	2021	Larsen, C.P. and Wickman, T.J. and Braga, J.R. and Matute-Trochez, L.A. and Hasty, A.E. and Buckner, L.R. and Arthur, J.M. and Haun, R.S. and Velez, J.C.Q.	Excluded	Wrong outcome
853	rayyan-497704848	Apolipoprotein-A-I for severe COVID-19-induced hyperinflammatory states: A prospective case study	2022	Faguer, S. and Del Bello, A. and Danet, C. and Renaudineau, Y. and Izopet, J. and Kamar, N.	Excluded	Wrong outcome
854	rayyan-497715719	Appearance and management of COVID-19 laryngo-tracheitis: Two case reports	2020	Birchall, M. and Oliver, C.M. and Campbell, M. and Dulan, O. and Hamilton, N.	Excluded	Wrong publication type
855	rayyan-497148794	Application and development of fecal microbiota transplantation in the treatment of gastrointestinal and metabolic diseases: A review.	2023	Mahmoudi H and Hossainpour H	Excluded	Wrong publication type
856	rayyan-497154782	Application of a clinical decision support system to assess the severity of the new coronavirus infection COVID-19	2021	Gavrilov, D. and Kuznetsova, T. and Gusev, A. and Korsakov, N. and Novitskiy, R.	Excluded	Wrong outcome
857	rayyan-497703149	Application of a Non-Linear multi-model Ayurveda Intervention in elderly COVID-19 patients- a retrospective case series	2022	Dinesh, K.S. and Nazeema, P.K. and Archana, M. and Jayakrishnan, K. and Santhi Krishna, A.S. and Swapna Chitra, S. and Sujitha, V.K. and Sathian, A. and Girish Babu, M. and Balakrishnan, G. and Krishnendhu, C.	Excluded	Wrong publication type
858	rayyan-497146064	Application of Clinical Decision Support System to Assist Breast Cancer Patients with Lifestyle Modifications during the COVID-19 Pandemic: A Randomised Controlled Trial.	2021	Papandreou P and Gioxari A and Nimee F and Skouroliakou M	Excluded	Wrong publication type
859	rayyan-497153088	Application of the ABCDEF bundle in patients with covid-19 pneumonia and its consequences in survivors one year after discharge	2022	Abril Palomares, E. and Pavalascu, A. and Algaba Calderón, í. and Córdoba Sánchez, í.L. and Estévez Hidalgo, M.í. and Gómez Peñalver, E.M. and González González, M.E. and Muñoz De Cabo, C. and Navarro Velasco, G. and Riesco De Vega, L. and Rodado Muñoz, I. and Stanescu, D.O. and Moliner Arrebola, N. and Costa Oterino, B. and Martí­n Delgado, M.C.	Excluded	Wrong outcome
860	rayyan-497162904	Applied nutritional investigation Association between being underweight and excess body weight before SARS coronavirus type 2 infection and clinical outcomes of coronavirus disease 2019: Multicenter study	2022	Barros-Neto, JA and Mello, CS and Vasconcelos, SML and Badue, GS and Ferreira, RC and de Andrade, MIS and do Nascimento, CQ and Macena, MD and da Silva, JA and Clemente, HA and Petribu, MDV and Dourado, KF and Pinbo, CPS and Vieira, RAL and de Mello, LB and das Neves, MB and de Jesus, CA and dos Santos, TMP and Soares, BLD and Medeiros, LD and de Franca, AP and Sales, ALDC and Furtado, EVH and Ol…	Excluded	Wrong outcome
861	rayyan-497164917	Applying the Value Transformation Framework in Federally Qualified Health Centers to Increase Clinical Measures Performance	2022	Modica, C and Bay, C and Lewis, JH and Silva, C	Excluded	Wrong outcome
862	rayyan-497719286	Approach to Nutrition in Cancer Patients in the Context of the Coronavirus Disease 2019 (COVID-19) Pandemic: Perspectives	2020	Garófolo, A. and Qiao, L. and Maia-Lemos, P.D.S.	Excluded	Wrong publication type
863	rayyan-497148353	Approaches to Nutritional Screening in Patients with Coronavirus Disease 2019 (COVID-19).	2021	Ali AM and Kunugi H	Excluded	Wrong publication type
864	rayyan-497721661	APPROACHING COVID-19 VACCINATION AND ANAPHYLAXIS FROM TWO DIRECTIONS	2021	Day, C. and Peter, J.	Excluded	Wrong outcome
865	rayyan-497160149	ARDS treated in a super-obese COVID-19 patient admitted to an OR converted into ICU	2020	Salve, G. and Francesco, E. and Pregnolato, S. and Giulia, T. and Riccardi, F. and Mascia, B. and Bonaiti, S. and Pizzulli, M. and Fontanelli, L. and Mongodi, S. and Mojoli, F. and Veronesi, R.	Excluded	Wrong outcome
866	rayyan-497147371	Are adipokines the missing link between obesity, immune response, and outcomes in severe COVID-19?	2021	Blot M and David Masson and Nguyen M and Bourredjem A and Binquet C and Piroth L	Excluded	Wrong outcome
867	rayyan-497174456	Are black and Hispanic persons disproportionately affected by COVID-19 because of higher obesity rates?	2020	El Chaar, Maher and King, Keith and Galvez Lima, Alvaro	Excluded	Wrong outcome
868	rayyan-497158632	Are colorectal cancer patients at risk for COVID-19 infection during the postoperative period? The Covid-GRECCAR study	2021	Tuech, JJ and Manceau, G and Ouaissi, M and Denet, C and Chau, A and Kartheuser, A and Desfourneaux, V and Duchalais, E and Bertrand, M and Badic, B and Alves, A and Ceribelli, C and Venara, A and Mege, D and Mauvais, F and Dumont, F and Mabrut, JY and Lakkis, Z and Cotte, E and Meillat, H and French Res Grp Rectal Canc Surg GR	Excluded	Wrong outcome
869	rayyan-497702827	Are disease-related symptoms important to predicting developing diabetes from prediabetes?	2022	Engin, S. and Akkan, T. and DaãŸdeviren, M. and Åžengezer, T. and Altay, M.	Excluded	Wrong outcome
870	rayyan-497154645	Are greater numbers of children with newly diagnosed type 2 diabetes mellitus a further example of collateral damage from the COVID-19 pandemic?	2021	Minhas, D. and Subbarayan, A. and Sundaram, P.	Excluded	Wrong population
871	rayyan-497701227	Are inflammatory bowel diseases associated with an increased risk of COVID-19 susceptibility and severity? A two-sample Mendelian randomization study	2023	Ai, Q. and Yang, B.	Excluded	Wrong publication type
872	rayyan-497145419	Are monoclonal antibodies effective in patients with severe obesity in SARS-CoV-2 infected?	2023	Ucciferri C and Moffa L and Moffa S and Vecchiet J and Falasca K	Excluded	Wrong outcome
873	rayyan-497145451	Are overweight and obesity risk factors for invasive mechanical ventilation in severe coronavirus disease 2019 pneumonia?	2021	Coss-Rovirosa MF and Aguilar-Soto M and Cuenca D and Velez-Pintado M and Camiro-Zuñiga A and Ferreira-Hermosillo A and Mercado M	Excluded	Wrong outcome
874	rayyan-497723612	Are Patients Suffering from Severe Obesity Getting a Raw Deal During COVID-19 Pandemic?	2020	Bhasker, A.G. and Greve, J.W.	Excluded	Wrong outcome
875	rayyan-497708490	Are patients with coronavirus disease 2019 and obesity at a higher risk of hospital and intensive care unit admissions? A systematic review and meta-analysis	2021	Wicaksana, A.L. and Hertanti, N.S. and Pramono, R.B. and Hsu, Y.-Y.	Excluded	Wrong publication type
876	rayyan-497723512	Are patients with multiple sclerosis (MS) at higher risk of COVID-19 infection?	2020	Ghajarzadeh, M. and Bonavita, S.	Excluded	Wrong outcome
877	rayyan-497724530	Are patients with rheumatologic diseases on chronic immunosuppressive therapy at lower risk of developing severe symptoms when infected with COVID-19?	2020	Vakil-Gilani, K. and O'Rourke, K.	Excluded	Wrong outcome
878	rayyan-497146006	Are People with Obesity Attracted to Multidisciplinary Telemedicine Approach for Weight Management?	2022	Gilardini L and Cancello R and Cavaggioni L and Bruno A and Novelli M and Mambrini SP and Castelnuovo G and Bertoli S	Excluded	Wrong population
879	rayyan-497150556	Are pre-existing cognitive disorders associated with high mortality in older patients with COVID-19?	2022	Carton, C. and Tchandeu, S. and Cailliau, E. and Puisieux, F. and Huvent-Grelle, D. and Chen, Y.	Excluded	Wrong outcome
880	rayyan-497722268	Are sex disparities in COVID-19 a predictable outcome of failing men's health provision?	2022	Tharakan, T. and Khoo, C.C. and Giwercman, A. and Jayasena, C.N. and Sofikitis, N. and Salonia, A. and Minhas, S.	Excluded	Wrong outcome
881	rayyan-497724429	Are Smoking and Vaping Risk Factors of Developing Long and Persistent Post-COVID-19?	2022	de Granda-Orive, J.I. and Solano-Reina, S. and Jiménez-Ruiz, C.A.	Excluded	Wrong outcome
882	rayyan-497715534	Are the obese patients and patients with severe malnutrition at increased risk of severe coronavirus disease 2019 during hospital admission?	2020	Markovska, Z. and Mijakoski, D. and Kuzmanova, K. and Meshkova, I. and Tusheva, I. and Stoleski, S.	Excluded	Wrong outcome
883	rayyan-497723703	Are we now observing an increasing number of coinfections between SARS-CoV-2 and other respiratory pathogens?	2020	Sánchez-Duque, J.A. and Orozco-Hernández, J.P. and Marí­n-Medina, D.S. and Cvetkovic-Vega, A. and Aveiro-Róbalo, T.R. and Mondragon-Cardona, A. and Failoc-Rojas, V.E. and Gutiérrez-Ocampo, E. and Villamizar-Peña, R. and Henao-Martí­nez, J.F. and Arteaga-Livias, K. and Rodrí­guez-Morales, A.J.	Excluded	Wrong outcome
884	rayyan-497724659	Are women with asthma at increased risk for severe COVID-19?	2021	Fernando, M. and Agusti, A. and Dharmage, S. and Lodge, C.	Excluded	Wrong outcome
885	rayyan-497721365	Arterial Thrombosis in Coronavirus Disease 2019 Patients: A Rapid Systematic Review	2021	Cheruiyot, I. and Kipkorir, V. and Ngure, B. and Misiani, M. and Munguti, J. and Ogeng'o, J.	Excluded	Wrong publication type
886	rayyan-497703869	Arteriovenous fistulas thrombosis in hemodialysis patients with COVID-19	2022	Desbuissons, G. and Michon, A. and Attias, P. and Burbach, M. and Diaconita, M. and Karie-Guiges, S. and Novelli, L. and Abou Rjeili, M. and Awad, S. and Besse, F. and Viglietti, D. and Beaudreuil, S. and Zaidan, M. and Lefévre, E. and Hebibi, H.	Excluded	Wrong publication type
887	rayyan-497725368	Artificial Intelligence in Pneumology: Diagnostic and Prognostic Utilities	2023	Izquierdo, J.L. and Oeste, C.L. and Hernández Medrano, I.	Excluded	Wrong publication type
888	rayyan-497707986	Artificial neural network model from a case series of covid-19 patients: A prognostic analysis	2021	Venturini, S. and Orso, D. and Cugini, F. and Crapis, M. and Fossati, S. and Callegari, A. and Pellis, T. and Tomasello, D.C. and Tonizzo, M. and Grembiale, A. and D'andrea, N. and Vetrugno, L. and Bove, T.	Excluded	Wrong publication type
889	rayyan-497154664	Artificial neural networks to predict COVID-19 progression of moderate hospitalized patients using early clinicalparameters and blood tests	2021	Martins, T.D. and Martins, S.D. and Montalví£o, S.A.L. and Ottaiano, G.Y. and Al Bannoud, M. and Silva, L.Q. and Huber, S.C. and Diaz, T.S. and Wroclawski, C.K. and Filho, C.C. and Filho, R.M. and Annichino-Bizzacchi, J.M.	Excluded	Wrong outcome
890	rayyan-497167081	As their numbers grow, {COVID}-19 â€œlong haulersâ€ stump experts	2020	Rubin, Rita	Excluded	Wrong outcome
891	rayyan-497148914	Aseptic meningitis in multisystem inflammatory syndrome in children associated with coronavirus disease 2019: a case report.	2022	Keka-Sylaj A and Ramosaj A and Baloku A and Beqiraj Q and Gjaka P	Excluded	Wrong publication type
892	rayyan-497171189	Asociación entre cuidados paliativos y enfermedades crónicas en pacientes Covid persistentes en un hospital ecuatoriano	2022	Chiluisa Guacho, Carlos Vinicio and Cuello Freire, Guadalupe Eduvige and Rodrí­guez Plasencia, Adisnay and Sánchez Martinez, Belkis	Excluded	Wrong outcome
893	rayyan-497171463	Asociacion de comorbilidades con infeccion sintomatica y síndrome inflamatorio multisistêmico por SARS-CoV-2 en ninõs	2021	Lona-Reyes, Juan Carlos and Paredes-Casillas, Patricia and Sepúlveda-Marrón, Jocelyn and Barrón-Balderas, Alejandro and Cruz-Revilla, Rubén and Meza-López, Carlos and Guerrero-Velasco, Jesús A and Calderón-Escamilla, Juan R	Excluded	Wrong outcome
894	rayyan-497159169	Aspartate aminotransferase elevations are predictive of outcomes in COVID-19 infection in patients without known chronic liver disease	2020	Chandrabos, C. and Praneet, W. and Satapathy, S. and Lee, T.-P. and Roth, N. and Bernstein, D.	Excluded	Wrong outcome
895	rayyan-497704403	Aspergillus detection in airways of ICU COVID-19 patients: To treat or not to treat?	2022	Bounhiol, A. and Pasquier, G. and Novara, A. and Bougnoux, M.-E. and Dannaoui, E.	Excluded	Wrong outcome
896	rayyan-497146052	Aspirin Resistance in Obese and Elderly Patients with COVID-19?	2021	Chiang KC and Gupta A	Excluded	Wrong publication type
897	rayyan-497164871	ASSESSEMENT OF OUTCOMES FOLLOWING IMPLEMENTATION OF ANTIVIRAL TREATMENT GUIDELINES FOR COVID-19 DURING THE FIRST WAVE IN THAILAND	2021	Sawanpanyalert, N and Sirijatuphat, R and Sangsayunh, P and Putcharoen, O and Manosuthi, W and Intalapaporn, P and Palavutitotai, N and Samritmanoporn, W and Jitrungruengnij, N and Maleesatharn, A and Chokephaibulkit, K	Excluded	Wrong outcome
898	rayyan-497173470	Assessing acceptability and patient experience of a behavioral lifestyle intervention using fitbit technology in older adults to manage type 2 diabetes amid COVID-19 pandemic: A focus group study.	2021	Jiwani, Rozmin and Dennis, Brittany and Bess, Chandler and Monk, Siler and Meyer, Kylie and Wang, Jing and Espinoza, Sara	Excluded	Wrong population
899	rayyan-497714591	Assessing predictive factors of COVID-19 outcomes: A retrospective cohort study in the metropolitan region of são paulo (brazil)	2021	Amato, J.N. and Castelo, P.M. and Cirino, F.M.S.B. and Meyer, G. and Pereira, L.J. and Sartori, L.C. and Aderaldo, N.S. and Capela E Silva, F.	Excluded	Wrong outcome
900	rayyan-497716123	Assessing the burden of nocturia in the workplace: the associations between nocturnal voiding, subjective well-being, work engagement and productivity	2020	Hafner, M. and Andersson, F.L. and Burtea, T. and van Stolk, C. and Whitmore, M. and Yerushalmi, E. and Troxel, W.M.	Excluded	Wrong outcome
901	rayyan-497720033	Assessing the Elevation of Cardiac Biomarkers and the Severity of COVID-19 Infection: A Meta-analysis	2020	Walker, C.P. and Deb, S. and Ling, H. and Wang, Z.	Excluded	Wrong publication type
902	rayyan-497170998	Assessing the genetic relationship between gastro-esophageal reflux disease and risk of COVID-19 infection.	2022	Ong, Jue-Sheng and Gharahkhani, Puya and Vaughan, Thomas L and Whiteman, David and Kendall, Bradley J and MacGregor, Stuart	Excluded	Wrong outcome
903	rayyan-497146760	Assessing the Impact of COVID-19 on the Health of Native Hawaiian/Pacific Islander People in the United States, 2021.	2023	Subica AM and Aitaoto N and Li Q and Morey BN and Wu LT and Iwamoto DK and Guerrero EG and Moss HB	Excluded	Wrong outcome
904	rayyan-497151872	ASSESSING THE IMPACT OF THE COVID-19 PANDEMIC ON RAPID ACCESS CHEST PAIN CLINICS: A RETROSPECTIVE AUDIT IN GLASGOW	2022	Fernando, J. and Lee, M. and Quinn, D. and Corcoran, D. and Connolly, E.	Excluded	Wrong outcome
905	rayyan-497703772	Assessing the Influence of Food Insecurity and Retail Environments as a Proxy for Structural Racism on the COVID-19 Pandemic in an Urban Setting	2022	Dombrowski, R.D. and Hill, A.B. and Bode, B. and Knoff, K.A.G. and Dastgerdizad, H. and Kulik, N. and Mallare, J. and Blount-Dorn, K. and Bynum, W.	Excluded	Wrong outcome
906	rayyan-497150597	Assessing the performance of the scoring for the use of antiviral therapy to prevent COVID-19 disease progression in primary care setting	2022	Dass, P.M. and Boon, L.K. and Xuan, K.P. and Norsahida, G.F. and Lata, K.S. and Kumar, C.S. and Azah, A.S. and Foo, W.P. and Kalaiarasu, M.P.	Excluded	Wrong outcome
907	rayyan-497703240	Assessing the Utility of an Outpatient Exercise Program for Children With Cystic Fibrosis: A Quality Improvement Project	2022	Adair, D. and Hider, A. and Filbrun, A.G. and Tapley, C. and Bouma, S. and Iwanicki, C. and Nasr, S.Z.	Excluded	Wrong population
908	rayyan-497148480	Assessing Weight Gain Anxiety and Weight-Related Behaviors in Emerging Adulthood	2022	Gray Knoff, Kathryn Ann and Kulik, Noel and Moore, Whitney	Excluded	Wrong outcome
909	rayyan-497722492	ASSESSMENT AND MANAGEMENT OF ADULT PATIENTS WITH AN ACUTE ASTHMA EXACERBATION DURING THE COVID-19 PANDEMIC	2022	Shamsi, A.A. and Iftikhar, A.T.	Excluded	Wrong outcome
910	rayyan-497167059	Assessment and management of long {COVID}	2022	Rivas-Vazquez, Rafael A. and Rey, Gustavo and Quintana, Alan and Rivas-Vazquez, Ana A.	Excluded	Wrong outcome
911	rayyan-497146837	Assessment and outcome of hospitalized patients during delta variant COVID-19 pandemic: A multicenter international study.	2022	Amer FA and Saeed MA and Wagih Shaltout S and Nofal HAE and Nafae RM and Arslan K and Tanoglu A and Nechifor M and Luca C and Al-Kadhim ZHA and Mosallem A and Hammad NM	Excluded	Wrong outcome
912	rayyan-497715728	Assessment and treatment of older individuals with covid-19 multi-system disease: Clinical and ethical implications	2020	Lauretani, F. and Ravazzoni, G. and Federica Roberti, M. and Longobucco, Y. and Adorni, E. and Grossi, M. and De Iorio, A. and La Porta, U. and Fazio, C. and Gallini, E. and Federici, R. and Salvi, M. and Ciarrocchi, E. and Rossi, F. and Bergamin, M. and Bussolati, G. and Grieco, I. and Broccoli, F. and Zucchini, I. and Ielo, G. and Morganti, S. and Artoni, A. and Arisi, A. and Tagliaferri, S. an…	Excluded	Wrong outcome
913	rayyan-497150940	ASSESSMENT OF CARDIO-PULMONARY FUNCTION IN CHILDREN AND ADOLESCENTS WITH SUSPECTED LONG COVID	2022	Langley, R.J. and Burns, P.D. and Davies, P.L. and Presslie, C.	Excluded	Wrong population
914	rayyan-497148585	Assessment of changes in the epidemiology and prognosis of non-SARS-CoV-2 respiratory infections one year after recovery from COVID-19	2023	Al Meslamani, A.Z. and Sammani, N.	Excluded	Wrong outcome
915	rayyan-497159547	Assessment of clinical and laboratory prognostic factors in patients with cancer and SARS-CoV-2 infection: The COVID-19 and Cancer Consortium (CCC19)	2020	Grivas, P. and Warner, J. and Shyr, Y. and Shah, D. and Rubinstein, S.M. and Kuderer, N.M. and Choueiri, T.K. and Rivera, D. and Painter, C. and Thompson, M.A. and Peters, S. and Desai, A. and Khaki, A.R. and Pennell, N.A. and Hawley, J. and Halmos, B. and Puc, M.M. and Lyman, G.H. and Rini, B.I. and Lopes, G.	Excluded	Wrong outcome
916	rayyan-497160718	Assessment of Depression in Patients with COVID-19	2021	Baroiu, L and Dumea, E and Nastase, F and Niculet, E and Fotea, S and Ciubara, AB and Stefanopol, IA and Nechita, A and Anghel, L and Ciubara, A	Excluded	Wrong outcome
917	rayyan-497158825	Assessment of hematologic and coagulation parameters as predictive value in COVID-19 with unfavourable evolution	2020	Popov, V.M. and Iliescu, L. and Balea, M.I. and Georgescu, D.G. and Andreescu, M. and Bumbea, H. and Omer, M. and Balea, M.L.A. and Parvu, C. and Grigorie, A.B. and Popescu, M. and Patrinoiu, O. and Rus, A. and Gologanu, D. and Nedelcu, V. and Ofiteru, G. and Despan, C. and Badoiu, M.N. and Badea, A. and Constantin, O. and Mihai, L.F. and Calen, A. and Ion, S. and Popescu, G.A. and Hristea, A. an…	Excluded	Wrong outcome
918	rayyan-497704956	Assessment of oxidative stress markers in elderly patients with SARS-CoV-2 infection and potential prognostic implications in the medium and long term	2022	Vazquez-Agra, N. and Marques-Afonso, A.-T. and Cruces-Sande, A. and Novo-Veleiro, I. and Pose-Reino, A. and Mendez-Alvarez, E. and Soto-Otero, R. and Hermida-Ameijeiras, A.	Excluded	Wrong population
919	rayyan-497173675	Assessment of patients with Covid-19 hospitalized in southern Santa Catarina.	2020	Schuelter-Trevisol, Fabiana and Raimundo, Leonan José and Soccas, Hadymilla Duarte and Antunes, Ariana Francisco and Mohr, Regina Longen Degering and Marcon, Chaiana Esmeraldino Mendes and Trevisol, Daisson José	Excluded	Wrong outcome
920	rayyan-1149627242	Assessment of Physical Disability After Three Months in Patients Recovered From COVID-19: A Cross-Sectional Study	2022	Gaur, R and Asthana, S and Yadav, R and Ghuleliya, R and Kumar, D and Akhtar, M and Gonnade, N and Choudhary, A and Mathew, MM and Gaur, N	Report sought for retrievel (Phase 2); Final decision: Included	Included
921	rayyan-497714271	Assessment of Platelet Thrombus Formation under Flow Conditions in Adult Patients with COVID-19: An Observational Study	2021	Ghirardello, S. and Lecchi, A. and Artoni, A. and Panigada, M. and Aliberti, S. and Scalambrino, E. and La Marca, S. and Boscarino, M. and Gramegna, A. and Properzi, P. and Abruzzese, C. and Blasi, F. and Grasselli, G. and Mosca, F. and Tripodi, A. and Peyvandi, F.	Excluded	Wrong outcome
922	rayyan-497709956	Assessment of pulmonary arterial circulation 3 months after hospitalization for SARS-CoV-2 pneumonia: Dual-energy CT (DECT) angiographic study in 55 patients	2021	Remy-Jardin, M. and Duthoit, L. and Perez, T. and Felloni, P. and Faivre, J.-B. and Fry, S. and Bautin, N. and Chenivesse, C. and Remy, J. and Duhamel, A.	Excluded	Wrong outcome
923	rayyan-497154444	ASSESSMENT OF PULMONARY FUNCTION OUTCOMES IN PATIENTS WITH COVID-19 SIX-WEEKS POST HOSPITAL DISCHARGE: A SINGLE-CENTER OBSERVATIONAL STUDY IN INDIA	2021	Solanki, N. and Vohra, A. and Shastri, D. and Desai, P.	Excluded	Wrong outcome
924	rayyan-497169823	Assessment of quality of life determinants in hemodialysis patients of a developing country: A cross-sectional study during ongoing COVID-19 pandemic.	2022	Asghar, Muhammad Sohaib and Ahsan, Muhammad Nadeem and Mal, Pooran and Tahir, Muhammad Junaid and Yasmin, Farah and Abbasher Hussien Mohamed Ahmed, Khabab	Excluded	Wrong population
925	rayyan-497719131	Assessment of racial/ethnic disparities in hospitalization and mortality in patients with Covid-19 in New York City	2020	Ogedegbe, G. and Ravenell, J. and Adhikari, S. and Butler, M. and Cook, T. and Francois, F. and Iturrate, E. and Jean-Louis, G. and Jones, S.A. and Onakomaiya, D. and Petrilli, C.M. and Pulgarin, C. and Regan, S. and Reynolds, H. and Seixas, A. and Volpicelli, F.M. and Horwitz, L.I.	Excluded	Wrong outcome
926	rayyan-497702890	Assessment of Risk Factors Associated with COVID-19 Illness Outcomes in a Tertiary Hospital in Saudi Arabia	2022	Aljabr, M. and Aldossary, A. and Alkanani, K. and Al Zahrani, T. and Al Mulhim, S. and Kheir, H. and Alabdulkader, A. and Mushcab, H. and Alreshidi, Y. and Albalawi, N. and Alabdullatif, W. and Almarzooq, A. and Qahtani, S. and Al-Tawfiq, J.A.	Excluded	Wrong outcome
927	rayyan-497703472	Assessment of SARS-CoV-2 RNA shedding in semen of 36 males with symptomatic, asymptomatic, and convalescent infection during the first and second wave of COVID-19 pandemic in Italy	2022	Pavone, C. and Giammanco, G.M. and Cascino, A.P. and Baiamonte, D. and Pinelli, M. and Cangelosi, E. and Filizzolo, C. and Sciortino, G. and Grazia, S.D. and Bonura, F.	Excluded	In vitro / animal study
928	rayyan-497716319	Assessment of Seroconversion to SARS-CoV-2 in a Cohort of Pediatric Kidney Transplant Recipients	2020	Nailescu, C. and Khalid, M. and Wilson, A.C. and Amanat, F. and Arregui, S. and Canas, J. and Hooks, J. and Krammer, F. and Schwaderer, A.L. and Hains, D.S.	Excluded	Wrong population
929	rayyan-497171991	Assessment of the Association of Vitamin D Level With SARS-CoV-2 Seropositivity Among Working-Age Adults.	2021	Li, Yonghong and Tong, Carmen H and Bare, Lance A and Devlin, James J	Excluded	Wrong outcome
930	rayyan-497145433	Assessment of the clinical and laboratorial profile of patients with obesity and asymptomatic COVID-19 undergoing bariatric surgery in Brazil.	2022	Santa-Cruz F and Araújo-Júnior JGC and Siqueira LT and Leí£o LHA and Vianna C and Almeida ACA and Silva MS and Kreimer F and Ferraz íAB	Excluded	Wrong outcome
931	rayyan-497153512	Assessment of the Effectiveness of a Protocol to Manage Dexamethasone-Induced Hyperglycemia Among Hospitalized Patients With COVID-19	2021	Asiri, A.A. and Alguwaihes, A.M. and Jammah, A.A. and Alfadda, A.A. and Al-Sofiani, M.E.	Excluded	Wrong outcome
932	rayyan-497167280	Assessment of the frequency and variety of persistent symptoms among patients with {COVID}-19: a systematic review	2021	Nasserie, Tahmina and Hittle, Michael and Goodman, Steven N.	Excluded	Wrong publication type
933	rayyan-497702588	Assessment of the humoral response to the homologous Gam-COVID-Vac (Sputnik V) or heterologous Sputnik V/mRNA-1273 (Moderna) vaccination against SARS-CoV-2 in dialysis patients	2023	Laham, G. and Martí­nez, A.P. and Rojas Gimenez, W. and Amaya, L. and Abib, A. and Echegoyen, N. and Dí­az, C. and Lucero, A. and Martelli, A. and Videla, C. and Neukam, K. and Di Lello, F.A.	Excluded	Wrong outcome
934	rayyan-497707776	Assessment of the level of anxiety and pain in women who do and do not attend childbirth classes during the SARS-CoV-2 pandemic	2021	Kuciel, N. and Sutkowska, E. and Biernat, K. and Hap, K. and Mazurek, J. and Demczyszak, I.	Excluded	Wrong population
935	rayyan-497158077	Assessment of the nutritional status of severely ill COVID-19 patients and possible risk factors	2021	El Shikieri, A.B. and Hafiz Ahmad, H.	Excluded	Wrong outcome
936	rayyan-497169135	Assessment of the Risk of Venous Thromboembolism in Nonhospitalized Patients With COVID-19.	2023	Fang, Margaret C and Reynolds, Kristi and Tabada, Grace H and Prasad, Priya A and Sung, Sue Hee and Parks, Anna L and Garcia, Elisha and Portugal, Cecilia and Fan, Dongjie and Pai, Ashok P and Go, Alan S	Excluded	Wrong outcome
937	rayyan-497703439	Assessment of Virological Contributions to COVID-19 Outcomes in a Longitudinal Cohort of Hospitalized Adults	2022	Simons, L.M. and Lorenzo-Redondo, R. and Gibson, M. and Kinch, S.L. and Vandervaart, J.P. and Reiser, N.L. and Eren, M. and Lux, E. and McNally, E.M. and Tambur, A.R. and Vaughan, D.E. and Bachta, K.E.R. and Demonbreun, A.R. and Satchell, K.J.F. and Achenbach, C.J. and Ozer, E.A. and Ison, M.G. and Hultquist, J.F.	Excluded	Wrong outcome
938	rayyan-497155119	Assessment the risk factors for SARS-COV-2 infection in a tertiary hospital healthcare worker	2021	Mazi, W.A. and Abdelhafeez, S. and Althubaiti, W. and Felimban, A.	Excluded	Wrong outcome
939	rayyan-497173608	AssistÃªncia Nutricional a Pacientes Hospitalizadas com CÃ¢ncer de Mama e Covid-19	2021	Souza, Kissila Ferreira de and Motta, Rachel Souza Thompson	Excluded	Wrong outcome
940	rayyan-497708035	Assistance and health care provided to adolescents with chronic and immunosuppressive conditions in a tertiary university hospital during the COVID-19 pandemic	2021	Lavorato, S.S.M. and Helito, A.C. and Barros, V.P.M.F.R. and Roz, D.F.P. and Saccani, L.P. and Martiniano, L.V.M. and Lima, L.M.L. and Lima, D.C.C. and Lourení§o, B. and Pereira, R.M.R. and Gualano, B. and Silva, C.A. and Queiroz, L.B.	Excluded	Wrong outcome
941	rayyan-497151964	ASSOCIATED FACTORS of FALL or FRACTURE REPORTED by RHEUMATOID ARTHRITIS PATIENTS in ELECTRONIC MDHAQ during COVID-19 PANDEMIC	2022	Lineburger, I. and Brenol, C.V. and Naomi Hirakata, V.	Excluded	Wrong publication type
942	rayyan-497709025	Association and Interaction Between Serum Interleukin-6 Levels and Metabolic Dysfunction-Associated Fatty Liver Disease in Patients With Severe Coronavirus Disease 2019	2021	Gao, F. and Zheng, K.I. and Yan, H.-D. and Sun, Q.-F. and Pan, K.-H. and Wang, T.-Y. and Chen, Y.-P. and Targher, G. and Byrne, C.D. and George, J. and Zheng, M.-H.	Excluded	Wrong outcome
943	rayyan-497702324	Association between acute disease severity and one-year quality of life among post-hospitalisation COVID-19 patients: Coalition VII prospective cohort study	2023	Rosa, R.G. and Cavalcanti, A.B. and Azevedo, L.C.P. and Veiga, V.C. and de Souza, D. and dos Santos, R.R.M. and Schardosim, R.F.C. and Rech, G.S. and Trott, G. and Schneider, D. and Robinson, C.C. and Haubert, T.A. and Pallaoro, V.E.L. and Brognoli, L.G. and de Souza, A.P. and Costa, L.S. and Barroso, B.M. and Pelliccioli, M.P. and Gonzaga, J. and Studier, N.S. and Dagnino, A.P.A. and Neto, J.M. …	Excluded	Wrong outcome
944	rayyan-497162367	Association Between Adherence to Healthy Lifestyles and Depressive Symptoms Among Japanese Hospital Workers During the COVID-19 Pandemic	2021	Fukunaga, A and Inoue, Y and Yamamoto, S and Miki, T and Nanri, A and Ishiwari, H and Ishii, M and Miyo, K and Konishi, M and Ohmagari, N and Mizoue, T	Excluded	Wrong outcome
945	rayyan-497173245	Association Between Adverse Childhood Experiences and Adverse Pregnancy Outcomes.	2021	Miller, Emily S and Fleming, Oriana and Ekpe, Etoroabasi E and Grobman, William A and Heard-Garris, Nia	Excluded	Wrong population
946	rayyan-497171306	Association Between Androgen Deprivation Therapy and Mortality Among Patients With Prostate Cancer and COVID-19.	2021	Schmidt, Andrew L and Tucker, Matthew D and Bakouny, Ziad and Labaki, Chris and Hsu, Chih-Yuan and Shyr, Yu and Armstrong, Andrew J and Beer, Tomasz M and Bijjula, Ragneel R and Bilen, Mehmet A and Connell, Cindy F and Dawsey, Scott Joseph and Faller, Bryan and Gao, Xin and Gartrell, Benjamin A and Gill, David and Gulati, Shuchi and Halabi, Susan and Hwang, Clara and Joshi, Monika and Khaki, Ali …	Excluded	Wrong outcome
947	rayyan-497724404	Association between antidiabetic drug use and the risk of COVID-19 hospitalization in the INSIGHT Clinical Research Network in New York City	2022	Min, J. and Simmons, W. and Banerjee, S. and Wang, F. and Williams, N. and Zhang, Y. and Reese, A.B. and Mushlin, A.I. and Flory, J.H.	Excluded	Wrong outcome
948	rayyan-497146659	Association between antithrombin and mortality in patients with COVID-19. A possible link with obesity.	2020	Gazzaruso C and Paolozzi E and Valenti C and Brocchetta M and Naldani D and Grignani C and Salvucci F and Marino F and Coppola A and Gallotti P	Excluded	Wrong outcome
949	rayyan-497146125	Association Between Bariatric Surgery and Severe COVID-19 Outcomes in Florida.	2022	Chen G and Mainous A and Ayzengart A and Hong YR	Excluded	Wrong outcome
950	rayyan-497155255	Association between baseline use of rituximab and COVID-19 outcomes in patients with rheumatoid arthritis (RA)	2021	Singh, N. and Hu, C. and Madhira, V. and Fitzgerald, K. and Bergquist, T. and Anderson, K. and Olex, A. and Patel, R. and Singh, J.	Excluded	Wrong population
951	rayyan-497147029	Association between being underweight and excess body weight before SARS coronavirus type 2 infection and clinical outcomes of coronavirus disease 2019: Multicenter study.	2022	Barros-Neto JA and Mello CS and Vasconcelos SML and Bádue GS and Ferreira RC and Andrade MIS and Nascimento CQD and Macena ML and Silva JAD and Clemente HA and Petribu MMV and Dourado KF and Pinho CPS and Vieira RAL and Mello LB and Neves MBD and Jesus CA and Santos TMPD and Soares BLM and Medeiros LB and Franí§a AP and Sales ALCC and Furtado EVH and Oliveira AC and Farias FO and Freitas MC and B…	Excluded	Wrong outcome
952	rayyan-497158211	Association between BMI and risk of AKI in hospitalized patients with COVID-19	2021	Cavin, N. and Santana De Roberts, R.Y. and Li, T. and Jim, B. and Anis, K. and Varma, N. and Ansari, N. and Acharya, A.	Excluded	Wrong outcome
953	rayyan-497162920	Association between body image perception with demographic characteristics of physically active individuals during COVID-19 lockdown in Saudi Arabia	2022	Almarzooqi, MA	Excluded	Wrong outcome
954	rayyan-497149150	Association between Body Mass Index and Hospital Outcomes for COVID-19 Patients: A Nationwide Study	2023	Khokher, W. and Iftikhar, S. and Abrahamian, A. and Beran, A. and Abuhelwa, Z. and Rashid, R. and Ali, H. and Khuder, S. and Assaly, R.	Excluded	Wrong outcome
955	rayyan-497149548	Association between body-mass index, patient characteristics, and obesity-related comorbidities among COVID-19 patients: A prospective cohort study	2023	Tong, L. and Khani, M. and Lu, Q. and Taylor, B. and Osinski, K. and Luo, J.	Excluded	Wrong outcome
956	rayyan-497147167	Association between cardiometabolic disease and severe COVID-19: a nationwide case-control study of patients requiring invasive mechanical ventilation.	2021	Svensson P and Hofmann R and Hãbel H and Jernberg T and Nordberg P	Excluded	Wrong outcome
957	rayyan-497704083	Association between chronic kidney disease and mortality in patients with a confirmed COVID-19 diagnosis	2022	Puicon-Suarez, J.B. and Zena-Nanez, S. and Failoc-Rojas, V.E.	Excluded	Wrong outcome
958	rayyan-497702276	Association between Circulating Amino Acids and COVID-19 Severity	2023	Maltais-Payette, I. and Lajeunesse-Trempe, F. and Pibarot, P. and Biertho, L. and Tchernof, A.	Excluded	Wrong outcome
959	rayyan-497145454	Association between circulating furin levels, obesity and pro-inflammatory markers in children.	2021	Swãrd P and Rosengren BE and Jehpsson L and Karlsson MK	Excluded	Wrong population
960	rayyan-497702562	Association Between CKD, Obesity, Cardiometabolic Risk Factors, and Severe COVID-19 Outcomes	2023	Sörling, A. and Nordberg, P. and Hofmann, R. and Hãbel, H. and Svensson, P.	Excluded	Wrong outcome
961	rayyan-497174579	Association Between Clinical Manifestations and Prognosis in Patients with COVID-19.	2020	Yu, Tao and Cai, Shaohang and Zheng, Zhidan and Cai, Xuejuan and Liu, Yuanyuan and Yin, Sichun and Peng, Jie and Xu, Xuwen	Excluded	Wrong outcome
962	rayyan-497145735	Association between COVID-19 morbidity, mortality, and gross domestic product, overweight/ obesity, non-communicable diseases, vaccination rate: A cross-sectional study.	2022	Oshakbayev K and Zhankalova Z and Gazaliyeva M and Mustafin K and Bedelbayeva G and Dukenbayeva B and Otarbayev N and Tordai A	Excluded	Wrong outcome
963	rayyan-497713234	Association Between COVID-19 Pregnant Women Symptoms Severity and Placental Morphologic Features	2021	Rebutini, P.Z. and Zanchettin, A.C. and Stonoga, E.T.S. and Prá, D.M.M. and de Oliveira, A.L.P. and Dezidério, F.D.S. and Fonseca, A.S. and Dagostini, J.C.H. and Hlatchuk, E.C. and Furuie, I.N. and Longo, J.D.S. and Cavalli, B.M. and Dino, C.L.T. and Dias, V.M.D.C.H. and Percicote, A.P. and Nogueira, M.B. and Raboni, S.M. and de Carvalho, N.S. and Machado-Souza, C. and de Noronha, L.	Excluded	Wrong population
964	rayyan-497701345	Association between COVID-19 Primary Vaccination and Severe Disease Caused by SARS-CoV-2 Delta Variant among Hospitalized Patients: A Belgian Retrospective Cohort Study	2023	Robalo, Q. and De Mot, L. and Vandromme, M. and Van Goethem, N. and Gabrio, A. and Chung, P.Y.J. and Meurisse, M. and Catteau, L. and Thijs, C. and Blot, K. and Belgian Collaborative Group on COVID-19 Hospital Surveillance	Excluded	Wrong outcome
965	rayyan-497149782	Association between COVID-19 prognosis and disease presentation, comorbidities and chronic treatment of hospitalized patients.	2020	Rodrí­guez-Molinero A and Gálvez-Barrón C and Miñarro A and Macho O and López GF and Robles MT and Dapena MD and Martí­nez S and Milí Rí fols N and Monaco EE and Hidalgo Garcí­a A	Excluded	Wrong outcome
966	rayyan-497165778	Association between COVID-19 Vaccine Side Effects and Body Mass Index in Spain	2021	Iguacel, I and Maldonado, AL and Ruiz-Cabello, AL and Casaus, M and Moreno, LA and Martinez-Jarreta, B	Excluded	Wrong outcome
967	rayyan-497166001	Association between COVID-19 vaccine side effects and history of nutritional supplement intake and body mass index (BMI): a retrospective study	2022	Ebrahimian, S and Amini, S and Aghoun, Z	Excluded	Wrong outcome
968	rayyan-497151866	ASSOCIATION BETWEEN DEPRESSION DISORDER AND INCIDENTAL HYPERTENSION IN COVID 19 POSITIVE PATIENTS	2022	Koh, J.H. and Kang, M.J.	Excluded	Wrong outcome
969	rayyan-497158444	ASSOCIATION BETWEEN DIABETES MELLITUS AND SARS-CoV-2 INFECTION - A RETROSPECTIVE STUDY IN THE PULMONOLOGY CLINIC OF TARGU MURE	2021	Vultur, MA and Hedi-Katalin, S and Ianosi, MB and Szathmary, M and Ianosi, ES and Postolache, P and Jimborean, G	Excluded	Wrong outcome
970	rayyan-497148618	Association Between Diabetes Severity and Risks of COVID-19 Infection and Outcomes	2023	Floyd, J.S. and Walker, R.L. and Kuntz, J.L. and Shortreed, S.M. and Fortmann, S.P. and Bayliss, E.A. and Harrington, L.B. and Fuller, S. and Albertson-Junkans, L.H. and Powers, J.D. and Lee, M.H. and Temposky, L.A. and Dublin, S.	Excluded	Wrong outcome
971	rayyan-497173248	Association between dietary satisfaction and depression, anxiety and stress in obese and overweight patients during the coronavirus pandemic.	2021	Moradi, Fatemeh and Heshmati, Javad and Daneshzad, Elnaz and Ahmadi, Ali and Jafari, Tina and Persad, Emma and Fazelian, Siavash	Excluded	Wrong outcome
972	rayyan-497170347	Association between Endocrine Disorders and Severe COVID-19 Disease in Pediatric Patients.	2022	Banull, Nicholas R and Reich, Patrick J and Anka, Carine and May, Jennifer and Wharton, Kathleen and Kallogjeri, Dorina and Shimony, Hope and Arbeláez, Ana Marí­a	Excluded	Wrong population
973	rayyan-497157456	Association between functional inhibitors of acid sphingomyelinase (Fiasmas) and reduced risk of death in covid-19 patients: A retrospective cohort study	2021	Darquennes, G. and Le Corre, P. and Le Moine, O. and Loas, G.	Excluded	Wrong outcome
974	rayyan-497715156	Association between hyperglycemia treatment and mortality in patients with diabetes and COVID-19 in a Peruvian hospital: A retrospective cohort study	2021	Lopez-Huamanrayme, E. and Garate-Chirinos, D.D. and Espinoza-Morales, F. and Del-Castillo-Ochoa, S. and Gomez-Noronha, A. and Salsavilca-Macavilca, E. and Taype-Rondan, A. and Pasquel, F.J.	Excluded	Wrong outcome
975	rayyan-497712201	Association between influenza vaccination and positive sars-cov-2 igg and igm tests in the general population of Katowice region, Poland	2021	Kowalska, M. and Niewiadomska, E. and BaraÅ„ski, K. and Kaleta-Pilarska, A. and BroÅ¼ek, G. and Zejda, J.E.	Excluded	Wrong outcome
976	rayyan-497724377	Association between inhibitors of the renin-angiotensin system and lung function in elderly patients recovered from severe COVID-19	2022	Gori, M. and Ghirardi, A. and D'Elia, E. and Imeri, G. and Di Marco, F. and Gavazzi, A. and Carobbio, A. and Balestrieri, G. and Giammarresi, A. and Trevisan, R. and Amoroso, M. and Raimondi, F. and Novelli, L. and Magro, B. and Mangia, G. and Lorini, F.L. and Fagiuoli, S. and Barbui, T. and Rizzi, M. and Cosentini, R. and Sironi, S. and Senni, M. and on behalf of HPG23 Covid-19 Study Group	Excluded	Wrong population
977	rayyan-497703494	Association between lifestyle and emotional aspects of food consumption during the COVID-19 pandemic	2022	de Souza Cunha, C. and Haikal, D.S. and Silva, R.R.V. and de Pinho, L. and das Graí§as Pena, G. and Bicalho, A.H. and de Souza Costa Sobrinho, P. and Nobre, L.N.	Excluded	Wrong outcome
978	rayyan-1149627215	Association between long COVID and overweight/obesity	2021	Vimercati, L. and De Maria, L. and Quarato, M. and Caputi, A. and Gesualdo, L. and Migliore, G. and Cavone, D. and Sponselli, S. and Pipoli, A. and Inchingolo, F. and Scarano, A. and Lorusso, F. and Stefanizzi, P. and Tafuri, S.	Report sought for retrievel (Phase 2); Final decision: Excluded	Follow-up <12 weeks
979	rayyan-497173352	Association Between Low Zinc Levels and Severity of Acute Respiratory Distress Syndrome by New Coronavirus SARS-CoV-2.	2021	Goní§alves, Thiago Jose Martins and Goní§alves, Sandra Elisa Adami Batista and Guarnieri, Andreia and Risegato, Rodrigo Cristoví£o and Guimarí£es, Maysa Penteado and de Freitas, Daniella Cabral and Razuk-Filho, Alvaro and Junior, Pedro Batista Benedito and Parrillo, Eduardo Fagundes	Excluded	Wrong outcome
980	rayyan-497702861	Association between lung involvement, risk factors and outcomes in COVID-19 patients treated at a reference hospital in ParaÃ­ba	2022	de Morais Filho, R.M. and de Carvalho, W.A. and de Carvalho, A.A. and de Assuní§í£o Santiago Fernandes, A. and dos Santos, B.F. and Ferreira, A.L.C. and Santos, B.P. and da Costa, R.P.B. and Pereira, J.F. and Sarmento, P.A.	Excluded	Wrong outcome
981	rayyan-497146724	Association between mortality and cardiovascular diseases in the vulnerable Mexican population: A cross-sectional retrospective study of the COVID-19 pandemic.	2022	Padilla-Rivas GR and Delgado-Gallegos JL and Garza-Treviño G and Galan-Huerta KA and G-Buentello Z and Roacho-Pérez JA and Santoyo-Suarez MG and Franco-Villareal H and Leyva-Lopez A and Estrada-Rodriguez AE and Moreno-Cuevas JE and Ramos-Jimenez J and Rivas-Estrilla AM and Garza-Treviño EN and Islas JF	Excluded	Wrong outcome
982	rayyan-497701283	Association between multimorbidity, intensive care unit admission, and death in patients with COVID-19 in Brazil: a cross-section study, 2020	2023	Cardoso, J.P. and Calazans, M.I.P. and Carneiro, A.L.F.C. and Costa, C.M. and Monteiro, E.L.O. and Aristizábal, L.Y.G. and Oliveira, J.D.S. and Dos Santos, A.M.	Excluded	Wrong outcome
983	rayyan-497161517	Association between Nafamostat Mesylate and In-Hospital Mortality in Patients with Coronavirus Disease 2019: A Multicenter Observational Study	2022	Inokuchi, R and Kuno, T and Komiyama, J and Uda, K and Miyamoto, Y and Taniguchi, Y and Abe, T and Ishimaru, M and Adomi, M and Tamiya, N and Iwagami, M	Excluded	Wrong outcome
984	rayyan-497155235	Association between obesity and chronic laryngitis in women and their effects on phonation	2021	Al Houssari, A.	Excluded	Wrong outcome
985	rayyan-497174259	Association between obesity and clinical prognosis in patients infected with SARS-CoV-2.	2020	Cai, Shao-Hang and Liao, Wei and Chen, Shu-Wei and Liu, Li-Li and Liu, Si-Yao and Zheng, Zhi-Dan	Excluded	Wrong outcome
986	rayyan-497162323	Association Between Obesity and COVID-19 Disease Severity in Saudi Population	2022	Alqahtani, FY and Aleanizy, FS and Mohamed, RAE and Al-Maflehi, N and Alrfaei, BM and Alkhudair, N and Almangour, TA and Bawazeer, G and Shamlan, G and Alanazi, MS	Excluded	Wrong outcome
987	rayyan-497169814	Association between obesity and COVID-19 mortality and length of stay in intensive care unit patients in Brazil: a retrospective cohort study.	2022	Paravidino, Vitor Barreto and Leite, Tatiana Henriques and Mediano, Mauro Felippe Felix and Sichieri, Rosely and Azevedo E Silva, Gulnar and Cravo, Victor and Balduino, Alex and Salgueiro, Emmanuel and Besen, Bruno Adler Maccagnan Pinheiro and Moreira, Rodrigo de Carvalho and Brandí£o, Carlos Eduardo and Gomes, Danilo Cosme Klein and Assemany, Cinthia Almeida Guimarí£es and Cougo, Pedro	Excluded	Wrong outcome
988	rayyan-497171314	Association between obesity and diabetes prevalence and COVID-19 mortality in Mexico: an ecological study.	2021	Noyola, Daniel Ernesto and Hermosillo-Arredondo, Natalia and Ramí­rez-Juárez, Carolina and Werge-Sánchez, Annia	Excluded	Wrong outcome
989	rayyan-497146060	Association between obesity and hospital mortality in critical COVID-19: a retrospective cohort study.	2021	Plourde G and Fournier-Ross E and Tessier-Grenier H and Mullie LA and Chassé M and Carrier FM	Excluded	Wrong outcome
990	rayyan-497160225	Association between obesity and hospitalization in mild COVID-19 adult outpatients in Brazil: a prospective cohort study	2022	Sartor, ITS and David, CND and Telo, GH and Zavaglia, GO and Fernandes, IR and Kern, LB and Santos, AP and Almeida, WAFD and Porto, VBG and Varela, FH and Scotta, MC and Rosa, RG and Stein, RT and Polese-Bonatto, M and Azevedo, TR	Excluded	Wrong outcome
991	rayyan-497151400	Association between Obesity and Length of COVID-19 Hospitalization: Unexpected Insights from the American Heart Association National COVID-19 Registry	2022	Collins, W.J. and Chang, A.Y. and Weng, Y. and Dahlen, A. and O'Brien, C.G. and Hom, J. and Ahuja, N. and Rodriguez, F. and Rohatgi, N.	Excluded	Wrong outcome
992	rayyan-497146400	Association Between Obesity and Lower Short- and Long-Term Mortality in Coronary Care Unit Patients: A Cohort Study of the MIMIC-III Database.	2022	Yan J and Li X and Long W and Yuan T and Xian S	Excluded	Wrong outcome
993	rayyan-497156988	Association between obesity and mortality in COVID-19 patients	2021	Damay, V.A. and Sedli, B. and Langi, Y. and Pandelaki, K.	Excluded	Wrong outcome
994	rayyan-497705179	Association between periodontitis and COVID-19 severity in a tertiary hospital: A retrospective cohort study	2022	Alnomay, N. and Alolayan, L. and Aljohani, R. and Almashouf, R. and Alharbi, G.	Excluded	Wrong outcome
995	rayyan-497710404	Association between periodontitis and severity of COVID-19 infection: A caseâ€“control study	2021	Marouf, N. and Cai, W. and Said, K.N. and Daas, H. and Diab, H. and Chinta, V.R. and Hssain, A.A. and Nicolau, B. and Sanz, M. and Tamimi, F.	Excluded	Wrong outcome
996	rayyan-497157265	Association between physical activity and subjective memory decline triggered by the COVID-19 pandemic: Findings from the PAMPA cohort	2021	Feter, N. and Caputo, E.L. and Smith, E.C. and Doring, I.R. and Cassuriaga, J. and Leite, J.S. and Reichert, F.F. and da Silva, M.C. and Coombes, J.S. and Rombaldi, A.J.	Excluded	Wrong outcome
997	rayyan-497705203	Association between physical activity status and severity of COVID-19 in older adults	2022	Tsuzuki, S. and Akiyama, T. and Matsunaga, N. and Ohmagari, N.	Excluded	Wrong population
998	rayyan-497704021	Association between prehospital shock index and mortality among patients with COVID-19 disease	2022	Jouffroy, R. and Brami, E. and Scannavino, M. and Daniel, Y. and Bertho, K. and Abriat, A. and Salomé, M. and Lemoine, S. and Jost, D. and Prunet, B. and Travers, S.	Excluded	Wrong outcome
999	rayyan-497150137	Association between presence of Bacillus Calmette-Guerin vaccine scar and coronavirus disease 2019	2022	Caliskaner Ozturk, B. and Vardaloglu, I. and Ongel Harbiyeli, D. and Gungordu, N. and Senkardesler, G. and Aliyeva, N. and Ismayilova, A. and Can, G. and Balkan, I.I. and Gemicioglu, B. and Borekci, S.	Excluded	Wrong outcome
1000	rayyan-497704294	Association Between Previous Stroke and Severe COVID-19: A Retrospective Cohort Study and an Overall Review of Meta-Analysis	2022	Huang, H. and Chen, J. and Fang, S. and Chen, X. and Pan, X. and Lei, H. and Zhang, Y. and Lin, H. and Yuan, Q. and Xia, P. and Liu, N. and Du, H.	Excluded	Wrong publication type
1001	rayyan-497710363	Association between pulmonary embolism and COVID-19 severe pneumonia: Experience from two centers in the core of the infection Italian peak	2021	Valle, C. and Bonaffini, P.A. and Dal Corso, M. and Mercanzin, E. and Franco, P.N. and Sonzogni, A. and Vacca, G. and Gianatti, A. and Sironi, S.	Excluded	Wrong outcome
1002	rayyan-497162537	Association between RAAS Antagonism and COVID-19-related Mortality in Patients with Overweight/Obesity- related Hypertension: A Retrospective Cohort Study	2023	Shams, E and Kamalumpundi, V and Cheng, LH and Taiwo, A and Shibli-Rahhal, A and Dokun, AO and Correia, MLG	Excluded	Wrong outcome
1003	rayyan-497154670	Association between race and the incidence of thrombosis in hospitalized COVID-19 patients across a New York City Hospital system	2021	Theprungsirikul, P.P. and Saith, S.E.	Excluded	Wrong outcome
1004	rayyan-497704135	Association between Recent Usage of Antibiotics and Immunogenicity within Six Months after COVID-19 Vaccination	2022	Cheung, K.-S. and Lam, L.-K. and Zhang, R. and Ooi, P.-H. and Tan, J.-T. and To, W.-P. and Hui, C.-H. and Chan, K.-H. and Seto, W.-K. and Hung, I.F.N. and Leung, W.K.	Excluded	Wrong outcome
1005	rayyan-497171870	Association between sex and SARS-CoV-2 infection and hospitalisation as a result of COVID-19.	2021	Adir, Yochai and Humbert, Marc and Saliba, Walid	Excluded	Wrong outcome
1006	rayyan-497164884	Association between Sleep Quality and Depression Symptoms in Chinese College Students during the COVID-19 Lockdown Period	2022	Bi, CJ and Lin, HN and Zhang, J and Zhao, ZM	Excluded	Wrong outcome
1007	rayyan-497147697	Association between smoking, e-cigarette use and severe COVID-19: a cohort study.	2022	Gao M and Aveyard P and Lindson N and Hartmann-Boyce J and Watkinson P and Young D and Coupland C and Clift AK and Harrison D and Gould D and Pavord ID and Smith M and Hippisley-Cox J	Excluded	Wrong outcome
1008	rayyan-497172542	Association between socioeconomic status and self-reported, tested and diagnosed COVID-19 status during the first wave in the Northern Netherlands: a general population-based cohort from 49 474 adults.	2021	Zhu, Yinjie and Duan, Ming-Jie and Dijk, Hermien H and Freriks, Roel D and Dekker, Louise H and Mierau, Jochen O	Excluded	Wrong outcome
1009	rayyan-497148975	Association between spironolactone use and COVID-19 outcomes in population-scale claims data: a retrospective cohort study	2023	Cousins, H.C. and Altman, R.B.	Excluded	Wrong outcome
1010	rayyan-497707967	Association between statin use prior to admission and lower coronavirus disease 2019 (COVID-19) severity in patients with cardiovascular disease or risk factors	2021	Ikari, Y. and Matsue, Y. and Torii, S. and Hasegawa, M. and Aihara, K. and Kuroda, S. and Sano, T. and Kitai, T. and Yonetsu, T. and Kohsaka, S. and Kishi, T. and Komuro, I. and Hirata, K.-I. and Node, K. and Matsumoto, S.	Excluded	Wrong population
1011	rayyan-497155392	Association between symptoms and objective physiological outcomes in severe COVID-19 pneumonia survivors	2021	Zamani, P. and Mehrotra, S. and D'Cruz, R.F. and Mathew, S. and Byrne, A. and Choudhury, M. and Fleming, T. and Norton, S. and S Birring, S. and Patel, A. and Patel, I. and Perrin, F. and Waller, M. and Jolley, C.	Excluded	Wrong outcome
1012	rayyan-497170311	Association between the fatty liver index and the risk of severe complications in COVID-19 patients: a nationwide retrospective cohort study.	2022	Chang, Yoonkyung and Jeon, Jimin and Song, Tae-Jin and Kim, Jinkwon	Excluded	Wrong outcome
1013	rayyan-497712959	Association between thiamine deficiency and hyperlactatemia among critically ill patients with diabetes infected by SARS-CoV-2	2021	Goní§alves, S.E.A.B. and Goní§alves, T.J.M. and Guarnieri, A. and Risegato, R.C. and Guimarí£es, M.P. and de Freitas, D.C.	Excluded	Wrong outcome
1014	rayyan-497704399	Association between tocilizumab treatment of hyperinflammatory patients with COVID-19 in a critical care setting and elevated incidence of hospital-acquired bacterial and invasive fungal infections	2022	Minihan, B. and McAuliffe, E. and Powell, J. and Wong, S.L. and Wilkie, K. and Murphy, C. and Maher, A. and Power, L. and O'Connell, N.H. and Dunne, C.P.	Excluded	Wrong outcome
1015	rayyan-497150351	Association between treatment failure and hospitalization after receipt of neutralizing monoclonal antibody treatment for COVID-19 outpatients	2022	Douin, D.J. and Wogu, A.F. and Beaty, L.E. and Carlson, N.E. and Bennett, T.D. and Aggarwal, N.R. and Mayer, D.A. and Ong, T.C. and Russell, S. and Steele, J. and Peers, J.L. and Molina, K.C. and Wynia, M.K. and Ginde, A.A.	Excluded	Wrong outcome
1016	rayyan-497172965	Association Between Upper Respiratory Tract Viral Load, Comorbidities, Disease Severity, and Outcome of Patients With SARS-CoV-2 Infection.	2021	Maltezou, Helena C and Raftopoulos, Vasilios and Vorou, Rengina and Papadima, Kalliopi and Mellou, Kassiani and Spanakis, Nikolaos and Kossyvakis, Athanasios and Gioula, Georgia and Exindari, Maria and Froukala, Elisavet and Martinez-Gonzalez, Beatriz and Panayiotakopoulos, Georgios and Papa, Anna and Mentis, Andreas and Tsakris, Athanasios	Excluded	Wrong outcome
1017	rayyan-497161483	Association between urinary per- and poly-fluoroalkyl substances and COVID-19 susceptibility	2021	Ji, JJ and Song, LY and Wang, J and Yang, ZY and Yan, HT and Li, T and Yu, L and Jian, LY and Jiang, FX and Li, JF and Zheng, JP and Li, KF	Excluded	Wrong outcome
1018	rayyan-497152487	Association between ventilator-free days and protein and energy intakes in adults with COVID-19 admitted to tertiary intensive care units	2022	Wedemire, C. and Brown, E. and Grimard, S. and Jamieson, J. and Kelly, L. and Sommerey, S.	Excluded	Wrong outcome
1019	rayyan-497704237	Association between vitamin D status and physical performance in COVID-19 survivors: Results from the Gemelli against COVID-19 post-acute care project	2022	Galluzzo, V. and Ciciarello, F. and Tosato, M. and Zazzara, M.B. and Pais, C. and Savera, G. and Calvani, R. and Picca, A. and Marzetti, E. and Landi, F.	Excluded	Wrong outcome
1020	rayyan-497158972	Association Between Youth Smoking, Electronic Cigarette Use, and COVID-19	2020	Gaiha, S.M. and Cheng, J. and Halpern-Felsher, B.	Excluded	Wrong population
1021	rayyan-497147835	Association of abnormal pulmonary vasculature on CT scan for COVID-19 infection with decreased diffusion capacity in follow up: A retrospective cohort study.	2021	Salerno D and Oriaku I and Darnell M and Lanclus M and De Backer J and Lavon B and Gupta R and Jaffe F and Vega Sanchez ME and Kim V	Excluded	Wrong outcome
1022	rayyan-497704931	Association of ACE2 Gene Variants with the Severity of COVID-19 Diseaseâ€”A Prospective Observational Study	2022	Sienko, J. and Marczak, I. and Kotowski, M. and Bogacz, A. and Tejchman, K. and Sienko, M. and Kotfis, K.	Excluded	Wrong outcome
1023	rayyan-497173104	Association of AKI-D with Urinary Findings and Baseline eGFR in Hospitalized COVID-19 Patients.	2021	Patel, Dipal M and Phadke, Manali and Dai, Feng and Simonov, Michael and Dahl, Neera K and Kodali, Ravi	Excluded	Wrong outcome
1024	rayyan-497146967	Association of Angiotensin-Converting Enzyme Inhibitors and Angiotensin II Blockers With Severity of COVID-19: A Multicenter, Prospective Study.	2021	Hakeam HA and Alsemari M and Duhailib ZA and Ghonem L and Alharbi SA and Almutairy E and Sheraim NMB and Alsalhi M and Alhijji A and AlQahtani S and Khalid M and Barry M	Excluded	Wrong outcome
1025	rayyan-497714901	Association of Apolipoprotein e polymorphism with SARS-CoV-2 infection	2021	Al-Jaf, S.M.A. and Niranji, S.S. and Ali, H.N. and Mohammed, O.A.	Excluded	Wrong outcome
1026	rayyan-497172953	Association of Bariatric Surgery with Clinical Outcomes of SARS-CoV-2 Infection: a Systematic Review and Meta-analysis in the Initial Phase of COVID-19 Pandemic.	2021	Aminian, Ali and Tu, Chao	Excluded	Wrong publication type
1027	rayyan-497173447	Association of bioelectric impedance analysis body composition and disease severity in COVID-19 hospital ward and ICU patients: The BIAC-19 study.	2021	Moonen, Hanneke Pierre Franciscus Xaverius and van Zanten, Florianne Johanna Louise and Driessen, Luuk and de Smet, Vivienne and Slingerland-Boot, Rianne and Mensink, Marco and van Zanten, Arthur Raymond Hubert	Excluded	Wrong outcome
1028	rayyan-497714698	Association of BNT162b2 mRNA and mRNA-1273 Vaccines with COVID-19 Infection and Hospitalization among Patients with Cirrhosis	2021	John, B.V. and Deng, Y. and Scheinberg, A. and Mahmud, N. and Taddei, T.H. and Kaplan, D. and Labrada, M. and Baracco, G. and Dahman, B.	Excluded	Wrong outcome
1029	rayyan-497160456	Association of body composition parameters measured on CT with risk of hospitalization in patients with Covid-19	2021	Chandarana, H and Pisuchpen, N and Krieger, R and Dane, B and Mikheev, A and Feng, Y and Kambadakone, A and Rusinek, H	Excluded	Wrong outcome
1030	rayyan-497145080	Association of body mass index (BMI) with critical COVID-19 and in-hospital mortality: A dose-response meta-analysis.	2021	Du Y and Lv Y and Zha W and Zhou N and Hong X	Excluded	Wrong outcome
1031	rayyan-497145084	Association of Body Mass Index and Age With Morbidity and Mortality in Patients Hospitalized With COVID-19: Results From the American Heart Association COVID-19 Cardiovascular Disease Registry.	2021	Hendren NS and de Lemos JA and Ayers C and Das SR and Rao A and Carter S and Rosenblatt A and Walchok J and Omar W and Khera R and Hegde AA and Drazner MH and Neeland IJ and Grodin JL	Excluded	Wrong publication type
1032	rayyan-497147383	Association of body mass index with COVID-19 related in-hospital death.	2022	Bouziotis J and Arvanitakis M and Preiser JC	Excluded	Wrong outcome
1033	rayyan-1149627251	Association of body mass index with COVID-19-related neurologic sequelae: a retrospective cohort study	2022	Elsayed, S and Cabrera, A and Ouellette, D and Jones, PM and Dhami, R and Hanage, W	Report sought for retrievel (Phase 2); Final decision: Excluded	Follow-up <12 weeks
1034	rayyan-497171560	Association of body mass index with morbidity in patients hospitalised with COVID-19.	2021	Plataki, Maria and Pan, Di and Goyal, Parag and Hoffman, Katherine and Choi, Jacky Man Kwan and Huang, Hao and Safford, Monika M and Schenck, Edward J	Excluded	Wrong outcome
1035	rayyan-497708619	Association of British Clinical Diabetologists (ABCD) and Diabetes UK joint position statement and recommendations on the use of sodiumâ€“glucose cotransporter inhibitors with insulin for treatment of type 1 diabetes (Updated October 2020)	2021	Dashora, U. and Patel, D.C. and Gregory, R. and Winocour, P. and Dhatariya, K. and Rowles, S. and Macklin, A. and Rayman, G. and Nagi, D. and the ABCD executive committee, supported by Diabetes UK	Excluded	Wrong outcome
1036	rayyan-497148536	Association of cardiometabolic risk factors with hospitalisation or death due to COVID-19: population-based cohort study in Sweden (SCAPIS).	2021	Tornhammar P and Jernberg T and Bergström G and Blomberg A and Engström G and Engvall J and Fall T and Gisslén M and Janson C and Lind L and Sköld CM and Sundström J and Söderberg S and Zaigham S and í–stgren CJ and Andersson DP and Ueda P	Excluded	Wrong outcome
1037	rayyan-497145969	Association of Changes in Obesity Prevalence With the COVID-19 Pandemic in Youth in Massachusetts.	2022	Wu AJ and Aris IM and Hivert MF and Rocchio C and Cocoros NM and Klompas M and Taveras EM	Excluded	Wrong population
1038	rayyan-497714273	Association of chronic anticoagulant and antiplatelet use on disease severity in SARS-COV-2 infected patients	2021	Ho, G. and Dusendang, J.R. and Schmittdiel, J. and Kavecansky, J. and Tavakoli, J. and Pai, A.	Excluded	Wrong outcome
1039	rayyan-497707714	Association of comorbidities and symptomatic infection and multisystemic inflammatory syndrome due to SARS-CoV-2 in children	2021	Lona-Reyes, J.C. and Paredes-Casillas, P. and Sepúlveda-Marrón, J. and Barrón-Balderas, A. and Cruz-Revilla, R. and Meza-López, C. and Guerrero-Velasco, J.A. and Calderón-Escamilla, J.R.	Excluded	Wrong population
1040	rayyan-497157977	Association of Computer Tomography Features of COVID-19 with Outcomes, Clinical and Laboratory Parameters	2021	Melekhov, A.V. and Sayfullin, M.A. and Petrovichev, V.S. and Agaeva, A.I. and Golubykh, K.Y. and Nikitin, I.G.	Excluded	Wrong outcome
1041	rayyan-497707767	Association of coronary calcification with prognosis of covid-19 patients without known heart disease	2021	Possari, R.Y. and Andrade-Gomes, H.J. and Mello, V.C. and Galdeano, E.A. and Aguiar-Filho, L.F. and Bittencourt, M.S. and Ponte, E.V. and Bertoche, L.R. and Caio, L.R.S. and Rodrigues, J.D. and Alcantara, F.B. and Freitas, M.A.C. and Sarinho, J.C.G.C. and Cervigne, N.K. and Rodrigues, W.M. and Aprahamian, I.	Excluded	Wrong population
1042	rayyan-497173835	Association of Country-wide Coronavirus Mortality with Demographics, Testing, Lockdowns, and Public Wearing of Masks.	2020	Leffler, Christopher T and Ing, Edsel and Lykins, Joseph D and Hogan, Matthew C and McKeown, Craig A and Grzybowski, Andrzej	Excluded	Wrong outcome
1043	rayyan-497170079	Association of COVID-19 impact with outcomes of an integrated obesity and depression intervention: Posthoc analysis of an RCT.	2022	Kringle, Emily A and Lv, Nan and Ronneberg, Corina R and Wittels, Nancy and Rosas, Lisa G and Steinman, Lesley E and Smyth, Joshua M and Gerber, Ben S and Xiao, Lan and Venditti, Elizabeth M and Ajilore, Olusola A and Williams, Leanne M and Ma, Jun	Excluded	Wrong outcome
1044	rayyan-497708690	Association of COVID-19 infection and juvenile stroke: A case series	2021	Mozhdehipanah, H. and Paybast, S. and Mavandadi, S.	Excluded	Wrong publication type
1045	rayyan-497145529	Association of COVID-19 Mitigation Measures With Changes in Cardiorespiratory Fitness and Body Mass Index Among Children Aged 7 to 10 Years in Austria.	2021	Jarnig G and Jaunig J and van Poppel MNM	Excluded	Wrong population
1046	rayyan-497158993	Association of COVID-19 patient's condition with fasting blood glucose and body mass index: A retrospective study	2022	Song, LG and Bai, SR and Hui, DH and Ding, LP and Sun, L	Excluded	Wrong outcome
1047	rayyan-497151220	Association of COVID-19 Vaccination in Pregnancy With Adverse Peripartum Outcomes	2022	Fell, D.B. and Dhinsa, T. and Alton, G.D. and Török, E. and Dimanlig-Cruz, S. and Regan, A.K. and Sprague, A.E. and Buchan, S.A. and Kwong, J.C. and Wilson, S.E. and Hí¥berg, S.E. and Gravel, C.A. and Wilson, K. and El-Chaí¢r, D. and Walker, M.C. and Barrett, J. and MacDonald, S.E. and Okun, N. and Shah, P.S. and Dougan, S.D. and Dunn, S. and Bisnaire, L.	Excluded	Wrong outcome
1048	rayyan-497704453	Association of COVID-19 vs Influenza With Risk of Arterial and Venous Thrombotic Events Among Hospitalized Patients	2022	Lo Re, V., Iii and Dutcher, S.K. and Connolly, J.G. and Perez-Vilar, S. and Carbonari, D.M. and Defor, T.A. and Djibo, D.A. and Harrington, L.B. and Hou, L. and Hennessy, S. and Hubbard, R.A. and Kempner, M.E. and Kuntz, J.L. and McMahill-Walraven, C.N. and Mosley, J. and Pawloski, P.A. and Petrone, A.B. and Pishko, A.M. and Driscoll, M.R. and Steiner, C.A. and Zhou, Y. and Cocoros, N.M.	Excluded	Wrong outcome
1049	rayyan-497149087	Association of Differences in Dietary Behaviours and Lifestyle with Self-Reported Weight Gain during the COVID-19 Lockdown in a University Community from Chile: A Cross-Sectional Study.	2021	Navarro-Cruz AR and Kammar-Garcí­a A and Mancilla-Galindo J and Quezada-Figueroa G and Tlalpa-Prisco M and Vera-López O and Aguilar-Alonso P and Lazcano-Hernández M and Segura-Badilla O	Excluded	Wrong outcome
1050	rayyan-497169828	Association of Different Malnutrition Parameters and Clinical Outcomes among COVID-19 Patients: An Observational Study.	2022	Gregoriano, Claudia and Voelkle, Manyola and Koch, Daniel and Hauser, Stephanie Isabelle and Kutz, Alexander and Mueller, Beat and Schuetz, Philipp	Excluded	Wrong outcome
1051	rayyan-497150136	Association of Early Steroid Administration With Outcomes of Children Hospitalized for COVID-19 Without Multisystem Inflammatory Syndrome in Children	2022	Tripathi, S. and Nadiger, M. and McGarvey, J.S. and Harthan, A.A. and Lombardo, M. and Gharpure, V.P. and Perkins, N. and Chiotos, K. and Sayed, I.A. and Bjornstad, E.C. and Bhalala, U.S. and Raju, U. and Miller, A.S. and Dapul, H. and Montgomery, V. and Boman, K. and Arteaga, G.M. and Bansal, V. and Deo, N. and Tekin, A. and Gajic, O. and Kumar, V.K. and Kashyap, R. and Walkey, A.J.	Excluded	Wrong population
1052	rayyan-497722594	Association of epicardial adipose tissue with the severity and adverse clinical outcomes of COVID-19: A meta-analysis	2022	Liu, K. and Wang, X. and Song, G.	Excluded	Wrong publication type
1053	rayyan-497702497	Association of Glucose-6-Phosphate Dehydrogenase Deficiency with Outcomes in US Veterans with COVID-19	2023	Elsea, S.H. and Razjouyan, J. and Lee, K.M. and Lynch, J.A. and Martini, S. and Pandit, L.M.	Excluded	Wrong outcome
1054	rayyan-497145564	Association of Higher Body Mass Index With Severe Coronavirus Disease 2019 (COVID-19) in Younger Patients.	2020	Ong SWX and Young BE and Leo YS and Lye DC	Excluded	Wrong publication type
1055	rayyan-497148169	Association of Household Deprivation, Comorbidities, and COVID-19 Hospitalization in Children in Germany, January 2020 to July 2021.	2022	Dragano N and Dortmann O and Timm J and Mohrmann M and Wehner R and Rupprecht CJ and Scheider M and Mayatepek E and Wahrendorf M	Excluded	Wrong population
1056	rayyan-497152979	Association of hypothyroidism with COVID-19 outcomes: Results from the SCCM discovery registry	2022	Bogojevic, M. and Bansal, V. and Singh, R. and Tekin, A. and Sharma, M. and La Nou, A. and LeMahieu, A. and Hanson, A. and Schulte, P. and Deo, N. and Qamar, S. and Zec, S. and Kumar, V. and Walkey, A. and Gajic, O. and Bhagra, S. and Pattan, V. and Garces, J.P.D. and Kashyap, R.	Excluded	Wrong outcome
1057	rayyan-497161034	Association of hypothyroidism with outcomes in hospitalized adults with COVID-19: Results from the International SCCM Discovery Viral Infection and Respiratory Illness Universal Study (VIRUS): COVID-19 Registry	2022	Bogojevic, M and Bansal, V and Pattan, V and Singh, R and Tekin, A and Sharma, M and La Nou, AT and LeMahieu, AM and Hanson, AC and Schulte, PJ and Deo, N and Qamar, S and Zec, S and Morales, DJV and Perkins, N and Kaufman, M and Denson, JL and Melamed, R and Banner-Goodspeed, VM and Christie, AB and Tarabichi, Y and Heavner, S and Kumar, VK and Walkey, AJ and Gajic, O and Bhagra, S and Kashyap, …	Excluded	Wrong outcome
1058	rayyan-497164693	Association of Initial Viral Load in Severe Acute Respiratory Syndrome Coronavirus 2 (BARS-CoV-2) Patients with Outcome and Symptoms	2020	Argyropoulos, KV and Serrano, A and Hu, JY and Black, M and Feng, XJ and Shen, GM and Call, M and Kim, MJ and Lytle, A and Belovarac, B and Vougiouklakis, T and Lin, LH and Moran, U and Heguy, A and Troxel, A and Snuderl, M and Osman, I and Cotzia, P and Jour, G	Excluded	Wrong outcome
1059	rayyan-497702517	Association of In-School and Electronic Bullying with Suicidality and Feelings of Hopelessness among Adolescents in the United States	2023	Nguyen, T.H. and Shah, G. and Muzamil, M. and Ikhile, O. and Ayangunna, E. and Kaur, R.	Excluded	Wrong population
1060	rayyan-497149768	Association of laparoscopically-confirmed endometriosis with long COVID-19: a prospective cohort study	2023	Wang, S. and Farland, L.V. and Gaskins, A.J. and Mortazavi, J. and Wang, Y.-X. and Tamimi, R.M. and Rich-Edwards, J.W. and Zhang, D. and Terry, K.L. and Chavarro, J.E. and Missmer, S.A.	Excluded	Wrong outcome
1061	rayyan-497708452	Association of liver steatosis and fibrosis with clinical outcomes in patients with SARS-CoV-2 infection (COVID-19)	2021	Lopez-Mendez, I. and Aquino-Matus, J. and Gall, S.M.-B. and Prieto-Nava, J.D. and Juarez-Hernandez, E. and Uribe, M. and Castro-Narro, G.	Excluded	Wrong outcome
1062	rayyan-497150038	Association of Male Hypogonadism With Risk of Hospitalization for COVID-19.	2022	Dhindsa S and Champion C and Deol E and Lui M and Campbell R and Newman J and Yeggalam A and Nadella S and Ahir V and Shrestha E and Kannampallil T and Diwan A	Excluded	Wrong outcome
1063	rayyan-497160641	Association of Maternal Nutritional Status with COVID-19 Infection and its Effects on Pregnancy Outcomes-A Retrospective Study	2022	Najam, R and Tomar, Y	Excluded	Wrong outcome
1064	rayyan-497152964	Association of obesity and COVID-19-induced diarrhea: Results from the SCCM discovery virus registry	2022	Sharma, M. and Tekin, A. and Bansal, V. and Bogojevic, M. and Singh, R. and La Nou, A. and LeMahieu, A. and Hanson, A. and Schulte, P. and Deo, N. and Qamar, S. and Zec, S. and Kumar, V. and Walkey, A. and Kashyap, R. and Gajic, O. and Acosta, A. and Garces, J.P.D.	Excluded	Wrong outcome
1065	rayyan-497160923	Association of Obesity and Diabetes With SARS-CoV-2 Infection and Symptoms in the COVID-19 Community Research Partnership	2023	Mongraw-Chaffin, M and Tjaden, AH and Seals, AL and Miller, K and Ahmed, N and Espeland, MA and Gibbs, M and Thomas, D and Uschner, D and Weintraub, WS and Edelstein, SL and Covid-19 Community Res Partnership	Excluded	Wrong outcome
1066	rayyan-497165210	Association of obesity and its genetic predisposition with the risk of severe COVID-19: Analysis of population-based cohort data	2020	Zhu, ZZ and Hasegawa, K and Ma, BS and Fujiogi, M and Camargo, CA and Liang, LM	Excluded	Wrong outcome
1067	rayyan-497704096	Association of obesity with 3-month mortality in kidney failure patients with COVID-19	2022	Tantisattamo, E. and Imhof, C. and Jager, K.J. and Hilbrands, L.B. and Guidotti, R. and Islam, M. and Katicic, D. and Konings, C. and Molenaar, F.M. and Nistor, I. and Noordzij, M. and Rodrí­guez Ferrero, M.L. and Verhoeven, M.A.M. and De Vries, A.P.J. and Kalantar-Zadeh, K. and Gansevoort, R.T. and Vart, P. and Van Der Net, J.B. and Essig, M. and Du Buf-Vereijken, P.W.G. and Van Ginneken, B. and…	Excluded	Wrong outcome
1068	rayyan-497704392	Association of obesity with COVID-19 diseases severity and mortality: A meta-analysis of studies	2022	Abumweis, S. and Alrefai, W. and Alzoughool, F.	Excluded	Wrong outcome
1069	rayyan-497170142	Association of Obesity With COVID-19 Severity and Mortality: An Updated Systemic Review, Meta-Analysis, and Meta-Regression.	2022	Singh, Romil and Rathore, Sawai Singh and Khan, Hira and Karale, Smruti and Chawla, Yogesh and Iqbal, Kinza and Bhurwal, Abhishek and Tekin, Aysun and Jain, Nirpeksh and Mehra, Ishita and Anand, Sohini and Reddy, Sanjana and Sharma, Nikhil and Sidhu, Guneet Singh and Panagopoulos, Anastasios and Pattan, Vishwanath and Kashyap, Rahul and Bansal, Vikas	Excluded	Wrong publication type
1070	rayyan-497146568	Association of Obesity with Disease Severity Among Patients with Coronavirus Disease 2019.	2020	Kalligeros M and Shehadeh F and Mylona EK and Benitez G and Beckwith CG and Chan PA and Mylonakis E	Excluded	Wrong outcome
1071	rayyan-497145295	Association of obesity with illness severity in hospitalized patients with COVID-19: A retrospective cohort study.	2021	Suresh S and Siddiqui M and Abu Ghanimeh M and Jou J and Simmer S and Mendiratta V and Russell S and Al-Shammari M and Chatfield A and Alsheik E and Dang D and Genaw J and Zuchelli T	Excluded	Wrong outcome
1072	rayyan-497146316	Association of Obesity With More Critical Illness in COVID-19.	2020	Sharma A and Garg A and Rout A and Lavie CJ	Excluded	Wrong publication type
1073	rayyan-497145137	Association of obesity with postacute sequelae of COVID-19.	2021	Aminian A and Bena J and Pantalone KM and Burguera B	Excluded	Wrong outcome
1074	rayyan-497145886	Association of obesity with venous thromboembolism and myocardial injury in COVID-19.	2021	Wang SY and Singh A and Eder MD and Vadlamani L and Lee AI and Chun HJ and Desai NR	Excluded	Wrong outcome
1075	rayyan-497704316	Association of Papilledema with Headache Visualizing Via Smartphone Fundoscopy	2022	Ali, S.M. and Shahab, F.B. and Saghir, A. and Sharif, S.	Excluded	Wrong outcome
1076	rayyan-497714498	Association of physical activity levels and the prevalence of COVID-19-associated hospitalization	2021	de Souza, F.R. and Motta-Santos, D. and dos Santos Soares, D. and de Lima, J.B. and Cardozo, G.G. and Guimarí£es, L.S.P. and Negrí£o, C.E. and dos Santos, M.R.	Excluded	Wrong outcome
1077	rayyan-497148831	Association of Pre-Pregnancy Obesity and COVID-19 with Poor Pregnancy Outcome	2023	Mihajlovic, S. and Nikolic, D. and Milicic, B. and Santric-Milicevic, M. and Glushkova, N. and Nurgalieva, Z. and Lackovic, M.	Excluded	Wrong outcome
1078	rayyan-497160654	Association of prior metabolic and bariatric surgery with severity of coronavirus disease 2019 (COVID-19) in patients with obesity	2021	Aminian, A and Fathalizadeh, A and Tu, C and Butsch, WS and Pantalone, KM and Griebeler, ML and Kashyap, SR and Rosenthal, RJ and Burguera, B and Nissen, SE	Excluded	Wrong population
1079	rayyan-497707801	Association of protein-calorie intake and clinical outcomes among critically-ill covid-19 patients: A retrospective study	2021	Tañada, M.R.P.K. and Tanchee-Ngo, M.J.	Excluded	Wrong outcome
1080	rayyan-497147742	Association of PTSD with COVID-19 testing and infection in the Veterans Health Administration.	2021	Haderlein TP and Wong MS and Yuan A and Llorente MD and Washington DL	Excluded	Wrong outcome
1081	rayyan-497148401	Association of race/ethnicity and socioeconomic status with COVID-19 30-day mortality at a Philadelphia medical center using a retrospective cohort study.	2022	Cheney-Peters DR and Lee CY and Mitsuhashi S and Zaret DS and Riley JM and Venkataraman CM and Schaefer JW and George BJ and Li CJ and Smaltz CM and Bradley CG and Fitzpatrick DM and Ney DB and Chalikonda DM and Mairose JD and Chauhan K and Szot MV and Jones RB and Bashir-Hamidu R and Kubey AA	Excluded	Wrong outcome
1082	rayyan-497151571	Association of Reactogenicity with Immunogenicity of the ChAdOx1 nCoV-19 Vaccine in Patients Undergoing Hemodialysis	2022	Lin, T.-Y. and Hung, N.-K. and Hung, S.-C.	Excluded	Wrong outcome
1083	rayyan-497169745	Association of SARS-CoV-2 IgG Antibody Levels with Clinical/Laboratory Characteristics in COVID-19 Patients: Data from a Turkish Study.	2022	Karaali, Ridvan and Dinc, Harika O and Ozdemir, Yusuf E and Dalar, Zeynep G and Kurt, Ahmet F and Aktas, Ayse N and Sirekbasan, Serhat and Tok, Yesim T and Kuskucu, Mert A and Balkan, Ilker I and Mete, Bilgul and Aygun, Gokhan and Midilli, Kenan and Saribas, Suat and Saltoglu, Nese and Cakan, Huseyin and Kocazeybek, Bekir S	Excluded	Wrong outcome
1084	rayyan-1149627122	Association of SARS-CoV-2 Infection With Psychological Distress, Psychotropic Prescribing, Fatigue, and Sleep Problems Among UK Primary Care Patients.	2021	Abel KM and Carr MJ and Ashcroft DM and Chalder T and Chew-Graham CA and Hope H and Kapur N and McManus S and Steeg S and Webb RT and Pierce M	Report sought for retrievel (Phase 2); Final decision: Excluded	Follow-up <12 weeks
1085	rayyan-497712855	Association of SARS-CoV-2 Seropositive Antibody Test with Risk of Future Infection	2021	Harvey, R.A. and Rassen, J.A. and Kabelac, C.A. and Turenne, W. and Leonard, S. and Klesh, R. and Meyer, W.A., Iii and Kaufman, H.W. and Anderson, S. and Cohen, O. and Petkov, V.I. and Cronin, K.A. and Van Dyke, A.L. and Lowy, D.R. and Sharpless, N.E. and Penberthy, L.T.	Excluded	Wrong outcome
1086	rayyan-497157156	Association of Serum D-Dimer and Abnormal Pulmonary Vasculature on CT Scan during Hospitalization with Decreased Diffusion Capacity in Follow Up for COVID-19 Infection	2021	Oriaku, I. and Darnell, M. and Mokha, J. and Lanclus, M. and De Backer, J. and Lavon, B. and Gupta, R. and Jaffe, F. and Vega Sanchez, M. and Salerno, D. and Kim, V.	Excluded	Wrong outcome
1087	rayyan-497714454	Association of serum KL-6 levels on COVID-19 severity: A cross-sectional study design with purposive sampling	2021	Suryananda, T.D. and Yudhawati, R.	Excluded	Wrong outcome
1088	rayyan-497172186	Association of serum uric acid levels with COVID-19 severity.	2021	Hu, Fang and Guo, Yifan and Lin, Jianghong and Zeng, Yingjuan and Wang, Juan and Li, Man and Cong, Li	Excluded	Wrong outcome
1089	rayyan-497152219	Association of Short-term Air Pollution Exposure with SARS-CoV-2 Infection among Young Adults in Sweden	2022	Yu, Z. and Bellander, T. and Bergström, A. and Dillner, J. and Eneroth, K. and Engardt, M. and Georgelis, A. and Kull, I. and Ljungman, P. and Pershagen, G. and Stafoggia, M. and Melén, E. and Gruzieva, O.	Excluded	Wrong outcome
1090	rayyan-497149129	Association of sleep duration and quality with immunological response after vaccination against severe acute respiratory syndrome coronavirus-2 infection	2023	Athanasiou, N. and Baou, K. and Papandreou, E. and Varsou, G. and Amfilochiou, A. and Kontou, E. and Pataka, A. and Porpodis, K. and Tsiouprou, I. and Kaimakamis, E. and Kotoulas, S.-C. and Katsibourlia, E. and Alexopoulou, C. and Bouloukaki, I. and Panagiotarakou, M. and Dermitzaki, A. and Charokopos, N. and Pagdatoglou, K. and Lamprou, K. and Pouriki, S. and Chatzivasiloglou, F. and Nouvaki, Z.…	Excluded	Wrong outcome
1091	rayyan-497147917	Association of Sleep-Related Hypoxia With Risk of COVID-19 Hospitalizations and Mortality in a Large Integrated Health System.	2021	Pena Orbea C and Wang L and Shah V and Jehi L and Milinovich A and Foldvary-Schaefer N and Chung MK and Mashaqi S and Aboussouan L and Seidel K and Mehra R	Excluded	Wrong outcome
1092	rayyan-497724007	Association of Smoking and Cumulative Pack-Year Exposure with COVID-19 Outcomes in the Cleveland Clinic COVID-19 Registry	2021	Lowe, K.E. and Zein, J. and HatipoÇ§lu, U. and Attaway, A.	Excluded	Wrong outcome
1093	rayyan-497146821	Association of Socioeconomic Characteristics With Disparities in COVID-19 Outcomes in Japan.	2021	Yoshikawa Y and Kawachi I	Excluded	Wrong outcome
1094	rayyan-497165422	Association of Soyfoods or Soybean Products Consumption with Psychological Symptoms: Evidence from a Cross-Sectional Study of Chinese University Students during the COVID-19 Pandemic	2023	Li, SP and Liu, C and Song, YJ and Ma, N and Lu, JK	Excluded	Wrong outcome
1095	rayyan-497159497	Association of Statins and 28-Day Mortality Rates in Patients Hospitalized With Severe Acute Respiratory Syndrome Coronavirus 2 Infection	2022	Memel, ZN and Lee, JJ and Foulkes, AS and Chung, RT and Thaweethai, T and Bloom, PP	Excluded	Wrong outcome
1096	rayyan-497165976	Association of Surge Conditions with Mortality Among Critically Ill Patients with COVID-19	2022	Keene, AB and Admon, AJ and Brenner, SK and Gupta, S and Lazarous, D and Leaf, DE and Gershengorn, HB and STOP-COVID Investigators	Excluded	Wrong outcome
1097	rayyan-497166951	Association of Telomere Length With Risk of Disease and Mortality	2022	Schneider, CV and Schneider, KM and Teumer, A and Rudolph, KL and Hartmann, D and Rader, DJ and Strnad, P	Excluded	Wrong outcome
1098	rayyan-497146037	Association of the COVID-19 pandemic with changes in objectively measured sedentary behaviour and adiposity.	2023	Kinoshita K and Ozato N and Yamaguchi T and Bushita H and Sudo M and Yamashiro Y and Mori K and Katsuragi Y and Sasai H and Murashita K and Takahashi Y and Ihara K	Excluded	Wrong outcome
1099	rayyan-497159805	Association of Timing and Balance of Physical Activity and Rest/Sleep With Risk of COVID-19: A UK Biobank Study	2021	Rowlands, AV and Kloecker, DE and Chudasama, Y and Davies, MJ and Dawkins, NP and Edwardson, CL and Gillies, C and Khunti, K and Razieh, C and Islam, N and Zaccardi, F and Yates, T	Excluded	Wrong outcome
1100	rayyan-497160174	Association of ventilator-free days with respiratory physiotherapy in critically ill patients with Coronavirus Disease 2019 (COVID-19) during the first pandemic wave. A propensity score-weighted analysis	2022	Privitera, E and Gambazza, S and Rossi, V and Santambrogio, M and Binda, F and Tarello, D and Caiffa, S and Turrin, V and Casagrande, C and Battaglini, D and Panigada, M and Fumagalli, R and Pelosi, P and Grasselli, G	Excluded	Wrong outcome
1101	rayyan-497148178	Association of visceral fat area with pre-frailty in Japanese community-dwelling older adults: a cross-sectional study.	2022	Su Y and Yuki M and Ogawa N	Excluded	Wrong population
1102	rayyan-497704361	Association of Vitamin D Prescribing and Clinical Outcomes in Adults Hospitalized with COVID-19	2022	Fairfield, K.M. and Murray, K.A. and Anzalone, A.J. and Beasley, W. and Khodaverdi, M. and Hodder, S.L. and Harper, J. and Santangelo, S. and Rosen, C.J. and on behalf of the N3C Consortium	Excluded	Wrong outcome
1103	rayyan-497172596	Association of Vitamin D Status With Hospital Morbidity and Mortality in Adult Hospitalized Patients With COVID-19.	2021	Charoenngam, Nipith and Shirvani, Arash and Reddy, Niyoti and Vodopivec, Danica M and Apovian, Caroline M and Holick, Michael F	Excluded	Wrong outcome
1104	rayyan-497152478	Association of Weight Loss Achieved Through Metabolic Surgery with Risk and Severity of COVID-19 Infection	2022	Aminian, A. and Tu, C. and Milinovich, A. and Wolski, K.E. and Kattan, M.W. and Nissen, S.E.	Excluded	Wrong population
1105	rayyan-497170846	Associations between body composition, fat distribution and metabolic consequences of excess adiposity with severe COVID-19 outcomes: observational study and Mendelian randomisation analysis.	2022	Gao, Min and Wang, Qin and Piernas, Carmen and Astbury, Nerys M and Jebb, Susan A and Holmes, Michael V and Aveyard, Paul	Excluded	Wrong outcome
1106	rayyan-497155933	Associations between body-mass index and COVID-19 severity in 6Â·9 million people in England: a prospective, community-based, cohort study	2021	Gao, M. and Piernas, C. and Astbury, N.M. and Hippisley-Cox, J. and O'Rahilly, S. and Aveyard, P. and Jebb, S.A.	Excluded	Wrong outcome
1107	rayyan-497146527	Associations between Changes in Health Behaviours and Body Weight during the COVID-19 Quarantine in Lithuania: The Lithuanian COVIDiet Study.	2020	Kriaucioniene V and Bagdonaviciene L and Rodrí­guez-Pérez C and Petkeviciene J	Excluded	Wrong outcome
1108	rayyan-497165616	Associations between chronic conditions and death in hospital among adults (aged 20+years) during first acute care hospitalizations with a confirmed or suspected COVID-19 diagnosis in Canada	2023	Zakaria, D and Aziz, S and Bartholomew, S and Park, SB and Robitaille, C and Weeks, M	Excluded	Wrong outcome
1109	rayyan-497160600	Associations Between Depressive Symptoms and Physical Activity Intensity in an Older Adult Population During COVID-19 Lockdown	2021	Lage, A and Carrapatoso, S and Neto, ESD and Gomes, S and Soares-Miranda, L and Bohn, L	Excluded	Wrong outcome
1110	rayyan-497171428	Associations between HIV infection and clinical spectrum of COVID-19: a population level analysis based on US National COVID Cohort Collaborative (N3C) data.	2021	Yang, Xueying and Sun, Jing and Patel, Rena C and Zhang, Jiajia and Guo, Siyuan and Zheng, Qulu and Olex, Amy L and Olatosi, Bankole and Weissman, Sharon B and Islam, Jessica Y and Chute, Christopher G and Haendel, Melissa and Kirk, Gregory D and Li, Xiaoming	Excluded	Wrong outcome
1111	rayyan-497722874	Associations between Periodontitis, COVID-19, and Cardiometabolic Complications: Molecular Mechanisms and Clinical Evidence	2023	Mainas, G. and Nibali, L. and Ide, M. and Mahmeed, W.A. and Al-Rasadi, K. and Al-Alawi, K. and Banach, M. and Banerjee, Y. and Ceriello, A. and Cesur, M. and Cosentino, F. and Firenze, A. and Galia, M. and Goh, S.-Y. and JaneÅ¾, A. and Kalra, S. and Kapoor, N. and Kempler, P. and Lessan, N. and Lotufo, P. and Papanas, N. and Rizvi, A.A. and Sahebkar, A. and Santos, R.D. and Stoian, A.P. and Toth,…	Excluded	Wrong publication type
1112	rayyan-497169314	Associations between sedentary behavior and negative emotions in adolescents during home confinement: Mediating role of social support and sleep quality	2023	Zou, Liye and Wang, Ting and Herold, Fabian and Ludyga, Sebastian and Liu, Weina and Zhang, Yanjie and Healy, Sean and Zhang, Zhihao and Kuang, Jin and Taylor, Alyx	Excluded	Wrong population
1113	rayyan-497160564	Associations Between Symptoms, Donor Characteristics and IgG Antibody Response in 2082 COVID-19 Convalescent Plasma Donors	2022	Vinkenoog, M and Steenhuis, M and Brinke, AT and van Hasselt, JGC and Janssen, MP and van Leeuwen, M and Swaneveld, FH and Vrielink, H and van de Watering, L and Quee, F and van den Hurk, K and Rispens, T and Hogema, B and van der Schoot, CE	Excluded	Wrong outcome
1114	rayyan-497156587	Associations of baseline use of biologic or targeted synthetic dmards with COVID-19 severity in rheumatoid arthritis: Results from the COVID-19 global rheumatology alliance	2021	Sparks, J. and Wallace, Z. and Seet, A. and Gianfrancesco, M. and Izadi, Z. and Hyrich, K. and Strangfeld, A. and Gossec, L. and Carmona, L. and Mateus, E. and Lawson-Tovey, S. and Trupin, L. and Rush, S. and Schmajuk, G. and Katz, P. and Jacobsohn, L. and Al Emadi, S. and Wise, L. and Gilbert, E. and Duarte-Garcia, A. and Valenzuela-Almada, M. and Hsu, T. and D'silva, K. and Serling-Boyd, N. and…	Excluded	Wrong outcome
1115	rayyan-497704377	Associations of BMI with COVID-19 vaccine uptake, vaccine effectiveness, and risk of severe COVID-19 outcomes after vaccination in England: a population-based cohort study	2022	Piernas, C. and Patone, M. and Astbury, N.M. and Gao, M. and Sheikh, A. and Khunti, K. and Shankar-Hari, M. and Dixon, S. and Coupland, C. and Aveyard, P. and Hippisley-Cox, J. and Jebb, S.A.	Excluded	Wrong outcome
1116	rayyan-497714315	Associations of BNT162b2 vaccination with SARS-CoV-2 infection and hospital admission and death with covid-19 in nursing homes and healthcare workers in Catalonia: Prospective cohort study	2021	Cabezas, C. and Coma, E. and Mora-Fernandez, N. and Li, X. and Martinez-Marcos, M. and Fina, F. and Fabregas, M. and Hermosilla, E. and Jover, A. and Contel, J.C. and Lejardi, Y. and Enfedaque, B. and Argimon, J.M. and Medina-Peralta, M. and Prieto-Alhambra, D.	Excluded	Wrong outcome
1117	rayyan-497160375	Associations of body mass index with severe outcomes of COVID-19 among critically ill elderly patients: A prospective study	2023	Gholi, Z and Shariatpanahi, ZV and Yadegarynia, D and Eini-Zinab, H	Excluded	Wrong outcome
1118	rayyan-497708929	Associations of body mass index with ventilation management and clinical outcomes in invasively ventilated patients with ards related to covid-19â€”insights from the provent-covid study	2021	Schavemaker, R. and Schultz, M.J. and Lagrand, W.K. and van Slobbe-Bijlsma, E.R. and Neto, A.S. and Paulus, F. and PRoVENT-COVID	Excluded	Wrong outcome
1119	rayyan-497169193	Associations of COVID-19 Lockdowns on Eating Behaviors and Body Mass Index in Patients with a History of Bariatric Surgery: a Cross-Sectional Analysis.	2023	Hu, Antoinette and Harvey, Alexandra and Rogers, Ann M and Rigby, Andrea and Butt, Melissa	Excluded	Wrong population
1120	rayyan-497147396	Associations of Dietary Intake with the Intestinal Microbiota and Short-Chain Fatty Acids Among Young Adults with Type 1 Diabetes and Overweight or Obesity.	2023	Igudesman D and Crandell JL and Corbin KD and Hooper J and Thomas JM and Bulik CM and Pence BW and Pratley RE and Kosorok MR and Maahs DM and Carroll IM and Mayer-Davis EJ	Excluded	Wrong outcome
1121	rayyan-497169420	Associations of disordered eating with the intestinal microbiota and short-chain fatty acids among young adults with type 1 diabetes.	2023	Igudesman, Daria and Crandell, Jamie and Corbin, Karen D and Zaharieva, Dessi P and Addala, Ananta and Thomas, Joan M and Bulik, Cynthia M and Pence, Brian W and Pratley, Richard E and Kosorok, Michael R and Maahs, David M and Carroll, Ian M and Mayer-Davis, Elizabeth J	Excluded	Wrong outcome
1122	rayyan-497169818	Associations of Dynapenic Obesity and Sarcopenic Obesity with the Risk of Complications in COVID-19.	2022	Pérez-Campos Mayoral, Laura and Matias-Cervantes, Carlos Alberto and Pérez-Campos, Eduardo and Romero Dí­az, Carlos and Laguna Barrios, Luis íngel and Pina Canseco, Marí­a Del Socorro and Martí­nez Cruz, Margarito and Pérez-Campos Mayoral, Eduardo and Solórzano Mata, Carlos Josué and Rodal Canales, Francisco Javier and Martí­nez Ruí­z, Héctor and Hernández-Huerta, Marí­a Teresa	Excluded	Wrong outcome
1123	rayyan-497714782	Associations of influenza, chronic comorbid conditions, and severe maternal morbidity among pregnant women in the United States with influenza at delivery hospitalization, 2000â€“2015	2021	Arditi, B. and Wen, T. and Riley, L.E. and D'Alton, M. and Sobhani, N.C. and Friedman, A.M. and Venkatesh, K.K.	Excluded	Wrong population
1124	rayyan-497150558	Associations of nurse overtime work with nurse and patient outcomes: A systematic review of observational studies	2022	Rochefort, C. and Desjarlais, L. and Dutil, A.	Excluded	Wrong publication type
1125	rayyan-497145509	Associations of obesity, physical activity level, inflammation and cardiometabolic health with COVID-19 mortality: a prospective analysis of the UK Biobank cohort.	2021	Hamrouni M and Roberts MJ and Thackray A and Stensel DJ and Bishop N	Excluded	Wrong outcome
1126	rayyan-497148522	Associations of Physical Inactivity and COVID-19 Outcomes Among Subgroups.	2023	Young DR and Sallis JF and Baecker A and Cohen DA and Nau CL and Smith GN and Sallis RE	Excluded	Wrong outcome
1127	rayyan-497701210	Associations of psychological wellbeing with COVID-19 hospitalization and mortality in adults aged 50 years or older from 25 European countries and Israel	2023	Wang, W. and Wang, J. and Shi, J. and Li, Y. and Zhang, X. and Wu, F. and Wang, Y. and Li, J. and Hao, M. and Liu, X. and Zhai, S. and Wang, Y. and Gao, N. and Tian, Y. and Lu, R. and Yeo, Y.H. and Jia, X. and Ji, F. and Dang, S.	Excluded	Wrong outcome
1128	rayyan-497703960	Associations of sleep and circadian phenotypes with COVID-19 susceptibility and hospitalization: an observational cohort study based on the UK Biobank and a two-sample Mendelian randomization study	2022	Liu, Z. and Luo, Y. and Su, Y. and Wei, Z. and Li, R. and He, L. and Yang, L. and Pei, Y. and Ren, J. and Peng, X. and Hu, X.	Excluded	Wrong outcome
1129	rayyan-497703784	Associations of vaccine status with characteristics and outcomes of hospitalized severe COVID-19 patients in the booster era	2022	Freund, O. and Tau, L. and Weiss, T.E. and Zornitzki, L. and Frydman, S. and Jacob, G. and Bornstein, G.	Excluded	Wrong outcome
1130	rayyan-497724444	Asthma 17q21 polymorphism associates with decreased risk of COVID-19 in children	2022	Gourari, I. and Gomi, R. and Young, M. and Jordan, G. and Liongson, M. and Heras, A. and Gerber, L.M. and Thomas, C. and Tsirilakis, K. and Ono, J. and Narula, P. and Ketas, T. and Moore, J.P. and Worgall, S. and Permaul, P.	Excluded	Wrong population
1131	rayyan-497174166	Asthma among hospitalized patients with COVID-19 and related outcomes.	2020	Lovinsky-Desir, Stephanie and Deshpande, Deepti R and De, Aliva and Murray, Laurie and Stingone, Jeanette A and Chan, Angela and Patel, Neha and Rai, Nooralam and DiMango, Emily and Milner, Joshua and Kattan, Meyer	Excluded	Wrong outcome
1132	rayyan-497160281	Asthma and COPD Are Not Risk Factors for ICU Stay and Death in Case of SARS-CoV2 Infection	2021	Calmes, D and Graff, S and Maes, N and Frix, AN and Thys, M and Bonhomme, O and Berg, J and Debruche, M and Gester, F and Henket, M and Paulus, V and Duysinx, B and Heinen, V and Dang, DN and Paulus, A and Quaedvlieg, V and Vaillant, F and Van Cauwenberge, H and Malaise, M and Gilbert, A and Ghuysen, A and Gillet, P and Moutschen, M and Misset, B and Sibille, A and Guiot, J and Corhay, JL and Lou…	Excluded	Wrong outcome
1133	rayyan-497704255	Asthma and coronavirus disease 2019â€“related outcomes in hospitalized patients: A single-center experience	2022	Ludwig, A. and Brehm, C.E. and Fung, C. and Jia, S. and Troost, J.P. and Leuenberger, L. and Kaakati, R. and Tarantine, C. and Christoph, E. and Sjoding, M.W. and Lugogo, N.	Excluded	Wrong outcome
1134	rayyan-497145795	Asthma and COVID-19	2022	Hussein MH, Elshazli RM, Attia AS, Nguyen TP, Aboueisha M, Munshi R, Toraih EA, Fawzy MS, Kandil E	Excluded	Wrong publication type
1135	rayyan-497160321	Asthma as a comorbidity in COVID-19 pediatric ICU admissions in a large metropolitan children's hospital	2023	Schroeder, JC and Sharron, MP and Wai, K and Pillai, DK and Rastogi, D	Excluded	Wrong population
1136	rayyan-497724052	Asthma did not increase in-hospital COVID-19-related mortality in a tertiary UK hospital	2021	Fong, W.C.G. and Borca, F. and Phan, H. and Moyses, H.E. and Dennison, P. and Kurukulaaratchy, R.J. and Haitchi, H.M.	Excluded	Wrong outcome
1137	rayyan-497174011	Asthma in COVID-19 Hospitalizations: An Overestimated Risk Factor?	2020	Broadhurst, Richard and Peterson, Ryan and Wisnivesky, Juan P and Federman, Alex and Zimmer, Shanta M and Sharma, Sunita and Wechsler, Michael and Holguin, Fernando	Excluded	Wrong outcome
1138	rayyan-497717369	Asthma in COVID-19 patients: An extra chain fitting around the neck?	2020	Hussein, M.H. and Toraih, E.A. and Attia, A.S. and Burley, N. and Zhang, A.D. and Roos, J. and Houghton, A. and Aniemeka, N. and Omar, M. and Aboueisha, M. and Shama, M.A. and Duchesne, J. and Kandil, E.	Excluded	Wrong outcome
1139	rayyan-497723510	Asthmatic patients in COVID-19 outbreak: Few cases despite many cases	2020	Caminati, M. and Lombardi, C. and Micheletto, C. and Roca, E. and Bigni, B. and Furci, F. and Girelli, D. and Senna, G. and Crisafulli, E.	Excluded	Wrong outcome
1140	rayyan-497704384	Asymptomatic SARS-CoV-2 Infection Is Common among ART-Treated People with HIV	2022	Overton, E.T. and Weir, I.R. and Zanni, M.V. and Fischinger, S. and Macarthur, R.D. and Aberg, J.A. and Fitch, K.V. and Frank, M. and Albrecht, H. and Goodenough, E. and Rhame, F.S. and Fichtenbaum, C.J. and Bloomfield, G.S. and Malvestutto, C. and Supparatpinyo, K. and McCallum, S. and Douglas, P.S. and Alter, G. and Ribaudo, H. and Grinspoon, S.K.	Excluded	Wrong outcome
1141	rayyan-497161046	Asymptomatic versus symptomatic SARS-CoV-2 infection: a cross-sectional seroprevalence study	2022	El-Ghitany, EM and Hashish, MH and Farghaly, AG and Omran, EA and Osman, NA and Fekry, MM	Excluded	Wrong outcome
1142	rayyan-497704573	At home and at risk: The experiences of Irish adults living with obesity during the COVID-19 pandemic	2022	Farrell, E. and Hollmann, E. and Roux, C.L. and Nadglowski, J. and McGillicuddy, D.	Excluded	Wrong outcome
1143	rayyan-497719304	At the heart of COVID-19	2020	Pellicori, P.	Excluded	Wrong publication type
1144	rayyan-497719884	At the Heart of the Matter: Unmasking and Addressing the Toll of COVID-19 on Diverse Populations	2020	Haynes, N. and Cooper, L.A. and Albert, M.A.	Excluded	Wrong publication type
1145	rayyan-497704229	At-admission HbA1c levels in hospitalized COVID-19 participants with and without known diabetes	2022	Valle, A. and Rodriguez, J. and Camiña, F. and Martí­nez-Olmos, M.A. and Ortola, J.B. and Rodriguez-Segade, S.	Excluded	Wrong outcome
1146	rayyan-497154662	Atherothrombotic events in hospitalized COVID-19 patients are associated with diabetes mellitus	2021	Morozova, D. and Nezhdanov, K. and Eliseeva, O. and Minushkina, L. and Zateyshchikov, D.	Excluded	Wrong outcome
1147	rayyan-497705069	At-home Testing and Risk Factors for Acquisition of SARS-CoV-2 Infection in a Major US Metropolitan Area	2022	Woolley, A.E. and Dryden-Peterson, S. and Kim, A. and Naz-Mclean, S. and Kelly, C. and Laibinis, H.H. and Bagnall, J. and Livny, J. and Ma, P. and Orzechowski, M. and Gomez, J. and Shoresh, N. and Gabriel, S. and Hung, D.T. and Cosimi, L.A.	Excluded	Wrong outcome
1148	rayyan-497158043	Atopy and Allergic Diseases Have No Impact on the Severity of COVID-19	2021	Can, A. and Karabacak, D.E. and Tüzer, C. and AlibeyoãŸlu, A.M. and Köse, M. and Demir, S. and Büyüköztürk, S. and í‡olakoãŸlu, B. and Gelincik, A.	Excluded	Wrong outcome
1149	rayyan-497154035	Atovaquone for Treatment of COVID-19 (Ataq COVID-19) Trial	2021	Jain, M.K. and Sadek, H. and De Lemos, J. and McGuire, D. and Ayers, C. and Eiston, J.L. and Lucas, C. and Kamel, D. and Li, X. and Agbor, B.A. and Williams, N. and Schoggins, J.	Excluded	Wrong publication type
1150	rayyan-497157160	Atrial fibrillation and COVID-19 in older patients: A complex, dangerous, association. An analysis of the GeroCovid Registry	2021	Fumagalli, S. and Pelagalli, G. and Trevisan, C. and Del Signore, S. and Volpato, S. and Gareri, P. and Mossello, E. and Malara, A. and Monzani, F. and Coin, A. and Bellelli, G. and Zia, G. and Antonelli Incalzi, R.	Excluded	Wrong publication type
1151	rayyan-497147233	At-risk population for COVID-19: multimorbidity characteristics of a European small Island state.	2021	Cuschieri S and Grech S	Excluded	Wrong outcome
1152	rayyan-497145158	Attenuated efficacy of pediatric obesity treatment during the COVID-19 pandemic.	2022	Appelhans BM and French SA and Martin MA and Lui K and Janssen I	Excluded	Wrong population
1153	rayyan-497705209	Attenuated initial serum ferritin concentration in critically ill coronavirus disease 2019 geriatric patients with comorbid psychiatric conditions	2022	Abulseoud, O.A. and Yehia, A. and Egol, C.J. and Nettey, V.N. and Aly, M. and Qu, Y. and Skolnik, A.B. and Grill, M.F. and Sen, A. and Schneekloth, T.D.	Excluded	Wrong outcome
1154	rayyan-497721401	Attenuation of acute and chronic inflammation using compounds derived from plants	2021	Bondy, S.C. and Wu, M. and Prasad, K.N.	Excluded	Wrong outcome
1155	rayyan-497703857	Attitudes of a sample of Jordanian young adults toward different available COVID-19 vaccines	2022	Al-Qerem, W. and Jarab, A.S. and Qarqaz, R. and Hayek, M.A.	Excluded	Wrong outcome
1156	rayyan-497717291	Attitudes toward using COVID-19 mHealth tools among adults with chronic health conditions: Secondary data analysis of the COVID-19 impact survey	2020	Camacho-Rivera, M. and Islam, J.Y. and Rivera, A. and Vidot, D.C.	Excluded	Wrong outcome
1157	rayyan-1149627308	Attributes and predictors of long COVID	2021	Sudre, C.H. and Murray, B. and Varsavsky, T. and Graham, M.S. and Penfold, R.S. and Bowyer, R.C. and Pujol, J.C. and Klaser, K. and Antonelli, M. and Canas, L.S. and Molteni, E. and Modat, M. and Jorge Cardoso, M. and May, A. and Ganesh, S. and Davies, R. and Nguyen, L.H. and Drew, D.A. and Astley, C.M. and Joshi, A.D. and Merino, J. and Tsereteli, N. and Fall, T. and Gomez, M.F. and Duncan, E.L.…	Report sought for retrievel (Phase 2); Final decision: Excluded	Wrong publication type
1158	rayyan-497158539	Atypical clinical manifestations of COVID-19 infection in a family cluster: Facial nerve palsy and diarrhea	2020	Chen, Y. and Derollez, C. and Alberto, T. and MacKowiak, M.-A.	Excluded	Wrong outcome
1159	rayyan-497154463	ATYPICAL COMPLICATION OF COVID-19: BUDD-CHIARI SYNDROME CAUSING A HEPATIC HYDROTHORAX	2021	Margaria, B. and Michael Lim, J. and Lao, N.	Excluded	Wrong publication type
1160	rayyan-497147593	Atypical Endovascular Cells in SARS-CoV-2 Pneumonia.	2020	Barna N and Chapman J and Hutchins K and Garavan F	Excluded	Wrong publication type
1161	rayyan-497154342	ATYPICAL PAROTITIS AS A RESULT OF SEVERE COVID-19 INFECTION	2021	Marcano, A. and Nanduri, A. and Saleem, T. and Bonk, M.	Excluded	Wrong outcome
1162	rayyan-497154339	ATYPICAL PRESENTATION OF AORTIC DISSECTION DURING COVID-19 PANDEMIC	2021	Aponte Santos, F. and Suarez Cruz, A. and Cordova Toro, A.	Excluded	Wrong publication type
1163	rayyan-497703190	Atypical presentation of COVID-19: Chronic bilateral testicular pain with lower extremity peripheral polyneuropathy, case report	2022	Salazar, A. and Gonzalez, A. and Murray, N.P. and Castro, C.	Excluded	Wrong publication type
1164	rayyan-497162559	Atypical Presentation of Pulmonary Embolism Several Months After COVID-19 Infection	2021	Jamil, A and Shyam, V and Neupane, K	Excluded	Wrong outcome
1165	rayyan-497702913	Atypical pulmonary presentation of Strongyloides stercoralis hyperinfection in a patient with philadelphia chromosome-positive acute lymphoblastic leukemia: Case report	2022	Smith, C.J. and Gaballah, A.H. and Bowers, K. and Baxter, C. and Caruso, C.R.	Excluded	Wrong publication type
1166	rayyan-497158051	Audit of anaesthetic practice for incision and drainage of lower-body abscesses before and after COVID-19	2021	Tiah, A. and Bajekal, R.	Excluded	Wrong publication type
1167	rayyan-497724481	Authors' Reply to Huang and Zhang: Comment on â€œRisk of Erectile Dysfunction in Male Patients with Gout Treated with Febuxostat or Allopurinol: A Propensity Score-Matched Cohort Studyâ€	2023	Tong, Q. and Wang, S.-I. and Wei, J.C.-C. and Dai, S.-M.	Excluded	Wrong publication type
1168	rayyan-497723508	Authors' Reply to: Tocilizumab, Adipokines and Severe Complications of COVID-19	2020	Liu, B. and Qi, Z.	Excluded	Wrong outcome
1169	rayyan-497708530	Autoimmune and Chronic Inflammatory Disease Patients with COVID-19	2021	Ungaro, R.C. and Agrawal, M. and Park, S. and Hirten, R. and Colombel, J.-F. and Twyman, K. and Gulko, P.S. and Klang, E.	Excluded	Wrong publication type
1170	rayyan-497151302	Autoimmune Hepatitis, SLE, and Leukocytoclastic Vasculitis Following the Moderna COVID Vaccine	2022	Weinblatt, D. and Joneja, U. and Chaaya, A.	Excluded	Wrong outcome
1171	rayyan-497707711	Autoimmune hepatitis-primary biliary cholangitis overlap syndrome triggered by covid-19	2021	Singh, B. and Kaur, P. and Maroules, M.	Excluded	Wrong publication type
1172	rayyan-497147993	Autoimmunity is a hallmark of post-COVID syndrome.	2022	Rojas M and Rodrí­guez Y and Acosta-Ampudia Y and Monsalve DM and Zhu C and Li QZ and Ramí­rez-Santana C and Anaya JM	Excluded	Wrong publication type
1173	rayyan-497714821	Automated quantitative lung ct improves prognostication in non-icu covid-19 patients beyond conventional biomarkers of disease	2021	Palumbo, P. and Palumbo, M.M. and Bruno, F. and Picchi, G. and Iacopino, A. and Acanfora, C. and Sgalambro, F. and Arrigoni, F. and Ciccullo, A. and Cosimini, B. and Splendiani, A. and Barile, A. and Masedu, F. and Grimaldi, A. and Di Cesare, E. and Masciocchi, C.	Excluded	Wrong outcome
1174	rayyan-497167293	Autonomic dysfunction postâ€“acute {COVID}-19 infection	2022	Desai, Amar D. and Boursiquot, Brian C. and Moore, Catherine J. and Gopinathannair, Rakesh and Waase, Marc P. and Rubin, Geoffrey A. and Wan, Elaine Y.	Excluded	Wrong outcome
1175	rayyan-497158157	Autophagy: The Potential Link between SARS-CoV-2 and Cancer	2021	Habibzadeh, P and Dastsooz, H and Eshraghi, M and Los, MJ and Klionsky, DJ and Ghavami, S	Excluded	In vitro / animal study
1176	rayyan-497721574	Autopsies in pandemics â€“ a perspective on barriers and benefits. Is it time for a revival?	2021	Khatam-Lashgari, A. and Henningsen, M.J. and Olsen, K.B. and Jacobsen, C. and Hasselby, J.P. and Colville-Ebeling, B. and Banner, J.	Excluded	Wrong publication type
1177	rayyan-497160592	Autopsy Findings and Inflammatory Markers in SARS-CoV-2: A Single-Center Experience	2022	Cut, TG and Ciocan, V and Novacescu, D and Voicu, A and Marinescu, AR and Lazureanu, VE and Muresan, CO and Enache, A and Dumache, R	Excluded	Wrong outcome
1178	rayyan-497708469	Autopsy Findings in 32 Patients with COVID-19: A Single-Institution Experience	2021	Elsoukkary, S.S. and Mostyka, M. and Dillard, A. and Berman, D.R. and Ma, L.X. and Chadburn, A. and Yantiss, R.K. and Jessurun, J. and Seshan, S.V. and Borczuk, A.C. and Salvatore, S.P.	Excluded	Wrong publication type
1179	rayyan-497155581	Autopsy findings in 4 patients with active COVID-19 infection and intrauterine foetal death	2021	Dacosta Escobar, P.E. and Garrido-Pontnou, M. and Camacho Soriano, J. and Ferreres Piñas, J. and Arrí­eta Lergorburu, A. and Melgar Rivera, D.S. and Naranjo Ruiz-Atienza, L. and Ramón Y Cajal-Agüeras, S. and Navarro Jiménez, A.	Excluded	Wrong outcome
1180	rayyan-497171212	Avaliação do aporte proteico e de indicadores antropométricos no desfecho clínico de pacientes crí­ticos	2022	Silva, Wanessa Pereira da and Silveira, Amanda Goní§alves Zardini	Excluded	Wrong outcome
1181	rayyan-497705902	Avdoralimab (Anti-C5aR1 mAb) Versus Placebo in Patients With Severe COVID-19: Results From a Randomized Controlled Trial (FOR COVID Elimination [FORCE])*	2022	Carvelli, J. and Meziani, F. and Dellamonica, J. and Cordier, P.-Y. and Allardet-Servent, J. and Fraisse, M. and Velly, L. and Barbar, S.D. and Lehingue, S. and Guervilly, C. and Desgrouas, M. and Camou, F. and Piperoglou, C. and Vely, F. and Demaria, O. and Karakunnel, J. and Fares, J. and Batista, L. and Rotolo, F. and Viotti, J. and Boyer-Chammard, A. and Lacombe, K. and Le Dault, E. and Carle…	Excluded	Wrong publication type
1182	rayyan-497717264	Avoiding medical visits even when needed during the covid-19 pandemic: A cross-sectional survey from saudi arabia	2020	Alsaif, B. and Algahtani, F.D. and Hassan, S.-u.-N. and Zrieq, R.	Excluded	Wrong outcome
1183	rayyan-497703021	Awake extracorporeal membrane oxygenation in a patient with COVID-19 pneumonia and severe hypoxemic respiratory failure	2022	Soroksky, A. and Tocut, M. and Rosman, Z. and Dekel, H.	Excluded	Wrong outcome
1184	rayyan-497703356	Awake prone positioning and oxygen therapy in patients with COVID-19: The APRONOX study	2022	Perez-Nieto, O.R. and Escarraman-Martinez, D. and Guerrero-Gutierrez, M.A. and Zamarron-Lopez, E.I. and Mancilla-Galindo, J. and Kammar-Garcí­a, A. and Martinez-Camacho, M.A. and Deloya-Tomás, E. and Sanchez-Diaz, J.S. and Mací­as-Garcí­a, L.A. and Soriano-Orozco, R. and Cruz-Sánchez, G. and Salmeron-Gonzalez, J.D. and Toledo-Rivera, M.A. and Mata-Maqueda, I. and Morgado-Villaseñor, L.A. and Mart…	Excluded	Wrong outcome
1185	rayyan-497164682	Awake prone positioning does not reduce the risk of intubation in COVID-19 treated with high-flow nasal oxygen therapy: a multicenter, adjusted cohort study	2020	Ferrando, C and Mellado-Artigas, R and Gea, A and Arruti, E and Aldecoa, C and Adalia, R and Ramasco, F and Monedero, P and Maseda, E and Tamayo, G and Hernandez-Sanz, ML and Mercadal, J and Martin-Grande, A and Kacmarek, RM and Villar, J and Suarez-Sipmann, F and COVID-19 Spanish ICU Network	Excluded	Wrong outcome
1186	rayyan-497146983	Awareness of COVID-19 influences on the wellness of Thai health professional students: An ambulatory assessment during the early "new normal" informing policy.	2021	Tiaprapong K and Sirikul A and Krajangmek C and Duangthongkul N and Pandam N and Piya-Amornphan N	Excluded	Wrong outcome
1187	rayyan-497707817	Axonal polineuropathy associated with Sars-CoV 2 infection: A case report	2021	Tramonti, C. and Vatteroni, E. and Iacopini, F. and Carli, V. and Iardella, M.	Excluded	Wrong publication type
1188	rayyan-497703687	Ayurvedic management of persistent hypoxia in a diabetic and hypertensive COVID-19 patient in the post-hospitalization periodâ€“A case report	2022	Joshi, J. and Naranappa Salethoor, S. and Kulangara, S. and Edamala Narayanan, P.N. and Puthiyedath, R.	Excluded	Wrong publication type
1189	rayyan-497154617	Azithromycin in Covid-19 patients: Really no benefits?	2021	Trifi, A. and Mehdi, A. and Benjima, O. and Sghir, E. and Jeribi, B. and Cherif, H. and Touil, Y. and Masseoudi, Y. and Abdellatif, S. and Ammous, A. and Ben Lakhal, S.	Excluded	Wrong publication type
1190	rayyan-497146630	B cell contribution to immunometabolic dysfunction and impaired immune responses in obesity.	2022	Oleinika K and Slisere B and Catalán D and Rosser EC	Excluded	Wrong outcome
1191	rayyan-497724743	B Cells and COVID-19: Lessons From Patients With Agammaglobulinemia and the Study of Functional B-Cell Polymorphisms	2022	Speletas, M. and Raftopoulou, S. and Farmaki, E. and Gatselis, N. and Germanidis, G. and Mouchtouri, V.Î‘. and Hatzianastasiou, S. and Georgiadou, S. and Tsinti, G. and Tsachouridou, O. and Tseroni, M. and Metallidis, S. and Dalekos, G. and Eibel, H. and Hadjichristodoulou, C.	Excluded	In vitro / animal study
1192	rayyan-497154042	Bacteremia in Patients Hospitalized with Covid-19 Disease, Risk Factors, Impact of immunomodulator Therapy, Role of Inflammatory Markers, Antibiotic Use, and Outcomes: A Single Center Retrospective Study	2021	Zahra, A. and Fries, B.C.	Excluded	Wrong outcome
1193	rayyan-497702892	Bacterial and fungal co-infections among ICU COVID-19 hospitalized patients in a Palestinian hospital: A retrospective cross-sectional study	2022	Naseef, H.A. and Mohammad, U. and Al-Shami, N. and Sahoury, Y. and Abukhalil, A.D. and Dreidi, M. and Alsahouri, I. and Farraj, M.	Excluded	Wrong outcome
1194	rayyan-497150183	Bacterial and Fungal Superinfections in COVID-19 Patients Hospitalized in an Intensive Care Unit from TimiÈ™oara, Romania	2022	Novacescu, A.N. and Buzzi, B. and Bedreag, O. and Papurica, M. and Rogobete, A.F. and Sandesc, D. and Sorescu, T. and Baditoiu, L. and Musuroi, C. and Vlad, D. and Licker, M.	Excluded	Wrong outcome
1195	rayyan-497724036	Bacterial coinfection in critically ill COVID-19 patients with severe pneumonia	2021	Elabbadi, A. and Turpin, M. and Gerotziafas, G.T. and Teulier, M. and Voiriot, G. and Fartoukh, M.	Excluded	Wrong outcome
1196	rayyan-497152592	Bacterial endocarditis masked by COVID-19: A case report	2022	Bajdechi, M. and Vlad, N.D. and Dumitrascu, M. and Mocanu, E. and Dumitru, I.M. and Cernat, R.C. and Ruginãƒ, S.	Excluded	Wrong publication type
1197	rayyan-497708818	Bacterial infections and patterns of antibiotic use in patients with COVID-19	2021	Goncalves Mendes Neto, A. and Lo, K.B. and Wattoo, A. and Salacup, G. and Pelayo, J. and DeJoy, R., III and Bhargav, R. and Gul, F. and Peterson, E. and Albano, J. and Patarroyo-Aponte, G. and Rangaswami, J. and Azmaiparashvili, Z.	Excluded	Wrong outcome
1198	rayyan-497713953	Bacterial superinfection in adults with COVID-19 hospitalized in two clinics in MedellÃ­n-Colombia, 2020	2021	Cataño-Correa, J.C. and Cardona-Arias, J.A. and Mancilla, J.P.P. and Garcí­a, M.T.	Excluded	Wrong outcome
1199	rayyan-497716547	Balanced nutrition is needed in times of COVID19 epidemic in India: A call for action for all nutritionists and physicians	2020	Misra, A. and Diabetes (India), National Diabetes Obesity and Cholesterol Foundation (NDOC), and Nutrition Expe...	Excluded	Wrong publication type
1200	rayyan-497715529	Balancing immune system	2020	Pandarakalam, J.P.	Excluded	Wrong publication type
1201	rayyan-497715461	Balancing the Risks and Benefits of COVID-19 Vaccination for Pregnant Women and Their Children	2021	Yang, C. and Zhao, H. and Tebbutt, S.J.	Excluded	Wrong population
1202	rayyan-497703057	Bamlanivimab and Etesevimab administered in an outpatient setting for SARS-CoV-2 infection	2022	Bavaro, D.F. and Diella, L. and Solimando, A.G. and Cicco, S. and Buonamico, E. and Stasi, C. and Ciannarella, M. and Marrone, M. and Carpagnano, F. and Resta, O. and Carpagnano, G.E. and Palmieri, V.O. and Vacca, A. and Dell'Aera, M. and Dell'Erba, A. and Migliore, G. and Aricí², M. and Saracino, A.	Excluded	Wrong outcome
1203	rayyan-497724727	Bamlanivimab and etesevimab for post-exposure prophylaxis of covid-19	2021	No authors listed	Excluded	Wrong publication type
1204	rayyan-497715000	Bamlanivimab Efficacy in Older and High-BMI Outpatients with COVID-19 Selected for Treatment in a Lottery-Based Allocation Process	2021	Rubin, E.B. and Boiarsky, J.A. and Canha, L.A. and Giobbie-Hurder, A. and Liu, M. and Townsend, M.J. and Dougan, M.	Excluded	Wrong outcome
1205	rayyan-497152444	Bamlanivimab for the Prevention of Hospitalizations and Emergency Department Visits in SARS-CoV-2-Positive Patients in a Regional Health Care System	2022	Priest, D.H. and Blanchette, L.M. and Hekman, A.L. and Maddikunta, R. and Burleson, P.E.	Excluded	Wrong outcome
1206	rayyan-497703740	Bamlanivimab Reduces ED Returns and Hospitalizations and May Reduce COVID-19 Burden on Low-r esource Border Hospitals	2022	Quenzer, F.C. and Lafree, A.T. and Grey, L. and Singh, S. and Smyers, C. and Balog, B. and Guedez, H.M. and McIntyre, K. and Wulfovich, S. and Ramirez, J. and Saikhon, T. and Tomaszewski, C.	Excluded	Wrong outcome
1207	rayyan-497723503	Bariatric and metabolic surgery during and after the COVID-19 pandemic	2020	Santos, M. and Mackey, E. and Gaffka, B. and Ward, W. and Burton, E.T.	Excluded	Wrong population
1208	rayyan-497723501	Bariatric and metabolic surgery during and after the COVID-19 pandemic â€“ Authors' reply	2020	Cummings, D.E. and Rubino, F. and Schauer, P.R. and Cohen, R.V.	Excluded	Wrong population
1209	rayyan-497146670	Bariatric and metabolic surgery during and after the COVID-19 pandemic: DSS recommendations for management of surgical candidates and postoperative patients and prioritisation of access to surgery.	2020	Rubino F and Cohen RV and Mingrone G and le Roux CW and Mechanick JI and Arterburn DE and Vidal J and Alberti G and Amiel SA and Batterham RL and Bornstein S and Chamseddine G and Del Prato S and Dixon JB and Eckel RH and Hopkins D and McGowan BM and Pan A and Patel A and Pattou F and Schauer PR and Zimmet PZ and Cummings DE	Excluded	Wrong publication type
1210	rayyan-497146123	Bariatric and metabolic surgery during COVID-19 outbreak phase 2 in Italy: why, when and how to restart.	2020	Marinari GM and Anselmino M and Tascini C and Bernante P and Foletto M and Gentileschi P and Morino M and Olmi S and Toppino M and Silecchia G	Excluded	Wrong publication type
1211	rayyan-497146300	Bariatric and metabolic surgery in Colombia during COVID-19, is it a risk? - Correspondence.	2022	Domí­nguez Alvarado GA and Serrano Mesa K and Toloza Calvache MP and López Gómez LE and Serrano Gomez S and Arroyo Chávez NE	Excluded	Wrong publication type
1212	rayyan-497145860	Bariatric Patient Experience with Virtual Care During the COVID-19 Pandemic.	2022	Hardy K and Anistratov A and He W and Daeninck F and Gu J and Vergis A	Excluded	Wrong publication type
1213	rayyan-497702634	Bariatric surgeon perceptions of the safety of same-day sleeve gastrectomy in the state of Massachusetts	2023	Echeverri, C. and Collins, M. and Kindel, T. and Petrick, A. and Jones, D.B.	Excluded	Wrong publication type
1214	rayyan-497145355	Bariatric Surgeries and COVID-19 Outcomes: More and More Benefits.	2021	Toubasi AA	Excluded	Wrong publication type
1215	rayyan-497149919	Bariatric surgery and COVID-19 outcomes: a systematic review and meta-analysis	2023	Cai, Z. and Zhong, J. and Jiang, Y. and Zhang, J.	Excluded	Wrong outcome
1216	rayyan-497145281	Bariatric Surgery and COVID-19: What We Have Learned from the Pandemic in Iran: a Retrospective Observational Cohort Study.	2022	Moradpour G and Amini M and Moeinvaziri N and Hosseini SV and Rajabi S and Clark CCT and Hosseini B and Vafa L and Haghighat N	Excluded	Wrong outcome
1217	rayyan-497146117	Bariatric surgery and the COVID-19 pandemic: SICOB recommendations on how to perform surgery during the outbreak and when to resume the activities in phase 2 of lockdown.	2020	Navarra G and Komaei I and Currí² G and Angrisani L and Bellini R and Cerbone MR and Di Lorenzo N and De Luca M and Foletto M and Gentileschi P and Musella M and Nannipieri M and Piazza L and Olmi S and Pilone V and Raffaelli M and Sarro G and Vitiello A and Zappa MA and Foschi D	Excluded	Wrong publication type
1218	rayyan-497148459	Bariatric Surgery Before and After the Sars-CoV-2 Pandemic: A Comparative Study of Cases Before the Onset of the Pandemic in a High Volume Academic Center	2023	Acuña, Paula Blanca León and Claro, Rodrigo Edgardo Muñoz	Excluded	Wrong publication type
1219	rayyan-497145884	Bariatric Surgery Closure During COVID-19 Lockdown in Italy: The Perspective of Waiting List Candidates.	2020	Bianciardi E and Imperatori C and Niolu C and Campanelli M and Franceschilli M and Petagna L and Zerbin F and Siracusano A and Gentileschi P	Excluded	Wrong population
1220	rayyan-497145640	Bariatric surgery during COVID-19 in the UK: a British Obesity and Metabolic Surgery Society (BOMSS) survey.	2022	Ghanem A and Emile S and Cousins J and Kerrigan D and Ahmed AR	Excluded	Wrong population
1221	rayyan-497161085	Bariatric Surgery during COVID-19 Pandemic from Patients' Point of View-The Results of a National Survey	2020	Waledziak, M and Rozanska-Waledziak, A and Pedziwiatr, M and Szeliga, J and Proczko-Stepaniak, M and Wysocki, M and Stefura, T and Major, P	Excluded	Wrong population
1222	rayyan-497723890	Bariatric Surgery During the COVID-19 Pandemicâ€”the Perspective of Physicians and Patients	2021	Fakharian, A. and Moghadassi, H.A. and Vasheghani, M. and Moghadasi, A.A.A.	Excluded	Wrong population
1223	rayyan-497145439	Bariatric surgery for metabolic unhealthy obesity (MUO) during the COVID era: short-term results of a high-volume center.	2022	Guglielmi V and Campanelli M and Bianciardi E and Benavoli D and Colangeli L and D'Adamo M and Sbraccia P and Gentileschi P	Excluded	Wrong outcome
1224	rayyan-497155725	Bariatric surgery in patients with previous COVID-19 infection	2021	Nedelcu, M. and Marx, L. and Lutfi, R.E. and Vilallonga, R. and Diaconu, V. and Aboudi, S. and Cirera de Tudela, A. and Ferrer, J.V. and Ramirez, J. and Noel, P. and Nedelcu, A. and Carandina, S.	Excluded	Wrong outcome
1225	rayyan-497723341	Bariatric Surgery in the Times of Corona	2020	Tyagi, S. and Singhal, R.	Excluded	Wrong population
1226	rayyan-497714902	Bariatric Surgery is Safe for Patients After Recovery from COVID-19	2021	Vosburg, R.W. and Pratt, J.S.A. and Kindel, T. and Rogers, A.M. and Kudav, S. and Banerjee, A. and Hernandez, E. and Athanasiadis, D. and Fischer, L.E. and Hayes, K. and Shin, T.H. and Aminian, A. and Kim, J.J.	Excluded	Wrong population
1227	rayyan-497160328	Bariatric surgery on the morbidity and mortality of SARS-CoV-2 infection	2021	Castillo-de la Cruz, A and Carrion-Arias, A and Hilario-Vargas, J	Excluded	Wrong outcome
1228	rayyan-497725306	Bariatric Surgery: Psychosocial Aspects and Quality of Life	2022	Martinelli, V. and Chiappedi, M.	Excluded	Wrong population
1229	rayyan-497145369	Bariatric Surgical Practice During the Initial Phase of COVID-19 Outbreak.	2020	Aminian A and Kermansaravi M and Azizi S and Alibeigi P and Safamanesh S and Mousavimaleki A and Rezaei MT and Faridi M and Mokhber S and Pazouki A and Safari S	Excluded	Wrong outcome
1230	rayyan-497147135	Bariatric Tele-screening During the COVID-19 Pandemic: Holding Back for Direct Approval?	2022	Lodewijks Y and Nienhuijs S	Excluded	Wrong population
1231	rayyan-497152509	BARICITINIB for HIGH-RISK PATIENTS with COVID-19: The PANCOVID RANDOMIZED TRIAL	2022	Borobia, A. and De La Calle, F. and Guijarro, C. and González-Ruano, P. and Ibarrola, M. and Ciudad, M. and Dí­az-Brasero, A. and De Pablo, A. and Marcelo, C. and Dí­ez, C. and Merino, E. and Estrada, V. and Mena, M.N. and Arribas, J.R.	Excluded	Wrong outcome
1232	rayyan-497154136	Baricitinib in Patients with Severe Pneumonia due to COVID-19 in Veracruz, Mexico	2021	Del Carpio-Orantes, L. and Garcia-Mendez, S. and Zamudio-Severino, G.M. and Sanchez-Diaz, J.S. and Navarrete-Espinosa, B. and Rivera-Vinas, M.A. and Salas-Gonzalez, A. and Aguilar-Silva, A. and Cruz-Albarran, S. and Denis-Bravo, J.L. and Esparza-Mora, I. and Gonzalez-Medel, K.S. and Hernandez-Zaleta, N.V. and Lopez-Cruz, E.A. and Montano-Montiel, L.G. and Morgado-Hernandez, J.I. and Munoz-Aguilar…	Excluded	Wrong outcome
1233	rayyan-497157079	Barotrauma among patients with COVID-19 ARDS versus historical ARDS	2021	Christoph, E. and Kay, S. and Sjoding, M.W. and McSparron, J.I. and Brown, S.R. and Fung, C. and Jia, S.	Excluded	Wrong outcome
1234	rayyan-497150941	Barotrauma in a Previously Healthy and Young COVID-19 Patient: an Autopsy Case Report	2022	Kadow, Z. and Wilken, N. and Gallardo, J. and Xu, Y.	Excluded	Wrong publication type
1235	rayyan-497169044	Barotrauma in COVID-19 acute respiratory distress syndrome: retrospective analysis of the COVADIS prospective multicenter observational database.	2023	Serck, Nicolas and Piagnerelli, Michael and Augy, Jean Loup and Annoni, Filipo and Ottavy, Gregoire and Courcelle, Romain and Carbutti, Giuseppe and Lejeune, Francois and Vinsonneau, Christophe and Sauneuf, Bertrand and Lefebvre, Laurent and Higny, Julien and Grimaldi, David and Lascarrou, Jean-Baptiste	Excluded	Wrong outcome
1236	rayyan-497151310	Barriers to Barrett's Esophagus Screening Within Veterans Affair Patient Population	2022	Yu, Z.L. and Marhaba, J.	Excluded	In vitro / animal study
1237	rayyan-497145851	Barriers to Coronavirus Disease 19 vaccination in patients with obesity.	2023	Kizilkaya MC and Kilic SS and Oncel D and Mamidanna S and Daliparty V and Yilmaz S and Bozkurt MA and Sibic O and Sayan M	Excluded	Wrong outcome
1238	rayyan-497158222	Barriers to same-day discharge after percutaneous nephrolithotomy	2021	Yang, H. and Holler, J. and Lee, H. and Hosier, G. and Unno, R. and Hamouche, F. and Ahn, J. and Bayne, D. and Odisho, A. and Stoller, M. and Chi, T.	Excluded	Wrong publication type
1239	rayyan-497704920	Barthel's Index: A Better Predictor for COVID-19 Mortality Than Comorbidities	2022	da Costa, J.C. and Manso, M.C. and Gregório, S. and Leite, M. and Pinto, J.M.	Excluded	Wrong outcome
1240	rayyan-497159185	Baseline characteristics associated with clinical improvement and mortality in hospitalized patients with moderate COVID-19	2020	Castagna, A. and Hui, D.S.C. and Mullane, K.M. and Jain, M. and Galli, M. and Chang, S.-C. and Hyland, R.H. and Gupta, D.S. and Cao, H. and Huang, H. and Chokkalingam, A. and Osinusi, A. and Brainard, D.M. and Lübbert, C. and Lye, D.C.B. and Aberg, J.A. and Elorza, E.N. and Tashima, K.T. and McPhail, M.	Excluded	Wrong outcome
1241	rayyan-497147211	Baseline clinical features of COVID-19 patients, delay of hospital admission and clinical outcome: A complex relationship.	2022	Dananché C and Elias C and Hénaff L and Amour S and Kuczewski E and Gustin MP and Escuret V and Saadatian-Elahi M and Vanhems P	Excluded	Wrong outcome
1242	rayyan-497148811	Baseline Demographics and Clinical Characteristics Among 3471 US Patients Hospitalized with COVID-19 and Pulmonary Involvement: A Retrospective Study.	2020	Best JH and Mohan SV and Kong AM and Patel K and Pagel JM and Ivanov B and Brawley OW and Jariwala-Parikh K and Zazzali JL and Pauk J	Excluded	Wrong outcome
1243	rayyan-497724710	Baseline endothelial-related biomarkers in hemodialysis patients and risk of developing severe SARS-Cov-2 infection	2021	Gomes, C.A.M. and de Carvalho Borges, B.M. and Lemos, L.O. and de Medeiros, C.M.M.F. and de Lima, P.R. and Meneses, G.C. and Martins, A.C. and de Melo Bezerra Cavalcante, C.T. and Cavalcante, M.B. and Libório, A.B.	Excluded	Wrong outcome
1244	rayyan-497161970	Baseline moderate-range albuminuria is associated with protection against severe COVID-19 pneumonia	2022	Bashkin, A and Shehadeh, M and Shbita, L and Namoura, K and Haiek, R and Kuyantseva, E and Boulos, Y and Yakir, O and Kruzel-Davila, E	Excluded	Wrong outcome
1245	rayyan-497160586	Baseline symptomatology and treatment outcomes of young adults in a virtual versus in-person partial hospitalization and intensive outpatient program for eating disorders	2023	Ortiz, AML and Cusack, CE and Billman, MG and Essayli, JH	Excluded	Wrong outcome
1246	rayyan-497156459	Bedside Dual-lumen Internal Jugular VV-ECMO Cannulation in A Jehovah's Witness Patient for COVID-19	2021	Enumah, Z.O. and Clarke, N. and Cha, S. and Kim, B. and Ha, J. and Bush, E.O.	Excluded	Wrong outcome
1247	rayyan-497707828	Bedside echocardiography to predict mortality of COVID-19 patients beyond clinical data: Data from the PROVAR-COVID study	2021	Pimentel, S.L.G. and Nascimento, B.R. and Franco, J. and Oliveira, K.K.B. and Fraga, C.L. and de Macedo, F.V.B. and Raso, L.A.M. and de ívila, R.E. and Dos Santos, L.P.A. and Rocha, R.T.L. and Oliveira, R.M. and Barbosa, M.M. and Sable, C. and Ribeiro, A.L.P. and Beaton, A.Z. and Nunes, M.C.P.	Excluded	Wrong outcome
1248	rayyan-497154939	Bee honey and exercise for improving physical performance, reducing fatigue, and promoting an active lifestyle during COVID-19	2021	Ali, A.M. and Ali, E.M. and Mousa, A.A. and Ahmed, M.E. and Hendawy, A.O.	Excluded	Wrong publication type
1249	rayyan-497714430	Behavior of eosinophil counts in recovered and deceased covid-19 patients over the course of the disease	2021	Cortés-Vieyra, R. and Gutiérrez-Castellanos, S. and ílvarez-Aguilar, C. and Baizabal-Aguirre, V.M. and Nuñez-Anita, R.E. and Rocha-López, A.G. and Gómez-Garcí­a, A.	Excluded	Wrong outcome
1250	rayyan-497148471	Behavioral and Lifestyle Factors Related to Malnutrition in the Older Adult Population During the COVID-19 Pandemic	2022	Abreu, Maria Luiza Peixoto and Gustin, Libby	Excluded	Wrong population
1251	rayyan-497167205	Behavioral Change Towards Reduced Intensity Physical Activity Is Disproportionately Prevalent Among Adults With Serious Health Issues or Self-Perception of High Risk During the UK COVID-19 Lockdown	2020	Rogers, NT and Waterlow, NR and Brindle, H and Enria, L and Eggo, RM and Lees, S and Roberts, CH	Excluded	Wrong outcome
1252	rayyan-497172090	Behavioral factors and the risk of viral infection: essential aspects during the COVIDÂ­19 pandemic.	2021	Rychter, Anna M and Zawada, Agnieszka and Szymczak-Tomczak, Aleksandra and Ratajczak, Alicja E and Dobrowolska, Agnieszka and Krela-Kazmierczak, Iwona	Excluded	Wrong outcome
1253	rayyan-497171797	Behavioral Risk Factors and Adherence to Preventive Measures: Evidence From the Early Stages of the COVID-19 Pandemic.	2021	Mendoza-Jiménez, Marí­a-José and Hannemann, Tessa-Virginia and Atzendorf, Josefine	Excluded	Wrong outcome
1254	rayyan-497715264	Behaviors, symptoms, and outcomes of North American patients with autoimmune hepatitis during the COVID-19 pandemic	2021	Vuppalanchi, V. and Gelow, K. and Green, K. and Vuppalanchi, R. and Lammert, C.	Excluded	Wrong population
1255	rayyan-497146945	Behavioural change in Prader-Willi syndrome during COVID-19 pandemic.	2021	Wieting J and Eberlein C and Bleich S and Frieling H and Deest M	Excluded	Wrong publication type
1256	rayyan-497708282	Being born and growing up in the ribeirÃ£o preto and sÃ£o luÃ­s cohorts	2021	Leal, M.C.	Excluded	Wrong publication type
1257	rayyan-497163038	Beneficial Effect of Short-Term Supplementation of High Dose of Vitamin D-3 in Hospitalized Patients With COVID-19: A Multicenter, Single-Blinded, Prospective Randomized Pilot Clinical Trial	2022	Cervero, M and Lopez-Wolf, D and Casado, G and Novella-Mena, M and Ryan-Murua, P and Taboada-Martinez, ML and Rodriguez-Mora, S and Vigon, L and Coiras, M and Torres, M and Multidisciplinary Grp Study COVID	Excluded	Wrong publication type
1258	rayyan-497724647	Benefits of Bariatric Surgery Prior to SARS-CoV-2 Infection in Modulating the Response to COVID-19	2021	Landecho, M.F. and Frühbeck, G.	Excluded	Wrong population
1259	rayyan-497708031	Benefits of pulmonary rehabilitation in covid-19: a prospective observational cohort study	2021	Gloeckl, R. and Leitl, D. and Jarosch, I. and Schneeberger, T. and Nell, C. and Stenzel, N. and Vogelmeier, C.F. and Kenn, K. and Koczulla, A.R.	Excluded	Wrong outcome
1260	rayyan-497714134	Benefits of steroid therapy in COVID-19 patients with different PaO2/FiO2 ratio at admission	2021	Vita, S. and Centanni, D. and Lanini, S. and Piselli, P. and Rosati, S. and Giancola, M.L. and Mondi, A. and Pinnetti, C. and Topino, S. and Chinello, P. and Mosti, S. and Gualano, G. and Faraglia, F. and Iacomi, F. and Marchioni, L. and Maritti, M. and Girardi, E. and Ippolito, G. and Nicastri, E.	Excluded	Wrong outcome
1261	rayyan-497703284	Benefits of Using Dapsone in Patients Hospitalized with COVID-19	2022	Kanwar, B.A. and Khattak, A. and Balentine, J. and Lee, J.H. and Kast, R.E.	Excluded	Wrong outcome
1262	rayyan-497723314	Benign course of COVID-19 in a multiple sclerosis patient treated with Ocrelizumab	2020	Suwanwongse, K. and Shabarek, N.	Excluded	Wrong publication type
1263	rayyan-497151123	BETA BLOCKER AND CALCIUM CHANNEL BLOCKER OVERDOSE COMPLICATED BY COVID-19 PNEUMONIA AND RENAL FAILURE IN A PATIENT WITH SEVERE OBESITY	2022	Garcia, A. and D Sotelo, A. and M Sheth, V.	Excluded	Wrong outcome
1264	rayyan-497159320	Better clinical outcomes in hospitalized COVID-19 minority patients with accompanying gastrointestinal symptoms	2022	Fallouh, NA and Naik, KH and Udochi, CO and Horowitz, AZ and Ayanian, S and Humes, KM and Izzi, FM and Borum, ML and Reyes, JA	Excluded	Wrong outcome
1265	rayyan-497170844	Better COVID-19 Intensive Care Unit survival in females, independent of age, disease severity, comorbidities, and treatment.	2022	Meijs, Daniek A M and van Bussel, Bas C T and Stessel, Björn and Mehagnoul-Schipper, Jannet and Hana, Anisa and Scheeren, Clarissa I E and Peters, Sanne A E and van Mook, Walther N K A and van der Horst, Iwan C C and Marx, Gernot and Mesotten, Dieter and Ghossein-Doha, Chahinda	Excluded	Wrong outcome
1266	rayyan-497705374	Better healthcare can reduce the risk of COVID-19 in-hospital post-partum maternal death: evidence from Brazil	2022	Leung, C. and Su, L. and Simíµes E Silva, A.C.	Excluded	Wrong outcome
1267	rayyan-497153727	Better nutritional adequacy is associated with lower mortality in critically ill patients with covid-19	2021	Araujo, G.T. and Pereira, C. and Bastos, J. and Brito, T. and Mituite, L. and Lima, P. and Farias, S. and Xavier, T. and Rodrigues, J. and Oliveira, V. and Tepedino, J.	Excluded	Wrong outcome
1268	rayyan-497154785	Better outcome with D-dimer guided anticoagulant in hospitalised patients with moderate and severe COVID-19 illness	2021	Bolog, M. and Pacuraru, E. and Rapa, A. and Marcvart, M. and Albu, G. and Marzan, L.	Excluded	Wrong outcome
1269	rayyan-497723168	Beyond COVID-19: Five actions which would improve the health of all New Zealanders	2020	Espiner, E. and Hart, S. and Poole, G. and Mullaney, T.G. and Hoh, S.M.	Excluded	Wrong publication type
1270	rayyan-497711895	Beyond lockdown: The potential side effects of the sars-cov-2 pandemic on public health	2021	Paltrinieri, S. and Bressi, B. and Costi, S. and Mazzini, E. and Cavuto, S. and Ottone, M. and De Panfilis, L. and Fugazzaro, S. and Rondini, E. and Rossi, P.G.	Excluded	Wrong outcome
1271	rayyan-497721713	Beyond Vaccines: Clinical Status of Prospective COVID-19 Therapeutics	2021	Kumar, S. and í‡alã±ÅŸkan, D.M. and Janowski, J. and Faist, A. and Conrad, B.C.G. and Lange, J. and Ludwig, S. and Brunotte, L.	Excluded	Wrong outcome
1272	rayyan-497706013	Bilateral anterior and intermediate uveitis in SARS-CoV-2 associated multisystem inflammatory syndrome in a pediatric patient	2022	Shantha, J. and Reddy, A.K. and Sura, A. and Tsang, A. and Moussa, K. and Acharya, N. and Gonzales, J. and Doan, T.	Excluded	Wrong population
1273	rayyan-497158310	Bilateral Central Retinal Vein Occlusion in a 40-Year-Old Man with Severe Coronavirus Disease 2019 (COVID-19) Pneumonia	2020	Gaba, WH and Ahmed, D and Al Nuaimi, RK and Al Dhahani, AA and Eatmadi, H	Excluded	Wrong publication type
1274	rayyan-497702908	Bilateral diaphragmatic dysfunction: A cause of persistent dyspnea in patients with post-acute sequelae of SARS-CoV-2	2022	Gill, C. and Garg, A. and Fakih, R. and Hamzeh, N.Y.	Excluded	Wrong outcome
1275	rayyan-497707825	Bilateral foot drop after COVID-19-related acute respiratory distress syndrome: A case report	2021	Terlemez, R. and Misirlioglu, T.í–. and Palamar, D. and Okutan, D. and Akgün, K.	Excluded	Wrong publication type
1276	rayyan-497703424	Bilateral intercostal, subscapular and teres major heterotopic ossifications in a 63-year-old male with COVID-19	2022	Vergara, A.M. and Marsico, S. and López, A.S. and Zuccarino, F.	Excluded	Wrong population
1277	rayyan-497162446	Bilateral Popliteal Vein Thrombosis, Acute Pulmonary Embolism and Mild COVID-19	2020	Suwanwongse, K and Shabarek, N	Excluded	Wrong outcome
1278	rayyan-497716119	Bilateral Posterior Cerebral Artery Territory Infarction in a SARS-Cov-2 Infected Patient: discussion about an unusual case	2020	Bonardel, C. and Bonnerot, M. and Ludwig, M. and Vadot, W. and Beaune, G. and Chanzy, B. and Cornut, L. and Baysson, H. and Farines, M. and Combes, I. and Macheda, G. and Bing, F.	Excluded	Wrong publication type
1279	rayyan-497173426	Bilateral pulmonary emboli in a teenager with positive SARS-CoV-2 antibody.	2021	Kotula, John J and Balakumar, Niveditha and Khan, Danyal and Patel, Bhavi	Excluded	Wrong publication type
1280	rayyan-497172892	Bilateral renal infarction in a patient with severe COVID-19 infection.	2021	Añazco, Percy Herrera and Balta, Fernando Mayor and Córdova-Cueva, Liz	Excluded	Wrong outcome
1281	rayyan-497146496	Binge Watching during COVID-19: Associations with Stress and Body Weight.	2021	Aghababian AH and Sadler JR and Jansen E and Thapaliya G and Smith KR and Carnell S	Excluded	Wrong outcome
1282	rayyan-497159100	Bioinformatics insights into the genes and pathways on severe COVID-19 pathology in patients with comorbidities	2022	Mujalli, A and Alghamdi, KS and Nasser, KK and Al-Rayes, N and Banaganapalli, B and Shaik, NA and Elango, R	Excluded	In vitro / animal study
1283	rayyan-497714357	Biological and clinical factors contributing to the metabolic heterogeneity of hospitalized patients with and without covid-19	2021	D'alessandro, A. and Thomas, T. and Akpan, I.J. and Reisz, J.A. and Cendali, F.I. and Gamboni, F. and Nemkov, T. and Thangaraju, K. and Katneni, U. and Tanaka, K. and Kahn, S. and Wei, A.Z. and Valk, J.E. and Hudson, K.E. and Roh, D. and Moriconi, C. and Zimring, J.C. and Hod, E.A. and Spitalnik, S.L. and Buehler, P.W. and Francis, R.O.	Excluded	Wrong outcome
1284	rayyan-497721722	Biological and Psychological Factors Determining Neuropsychiatric Outcomes in COVID-19	2021	Tizenberg, B.N. and Brenner, L.A. and Lowry, C.A. and Okusaga, O.O. and Benavides, D.R. and Hoisington, A.J. and Benros, M.E. and Stiller, J.W. and Kessler, R.C. and Postolache, T.T.	Excluded	Wrong outcome
1285	rayyan-497715810	Biological sex impacts COVID-19 outcomes	2020	Klein, S.L. and Dhakal, S. and Ursin, R.L. and Deshpande, S. and Sandberg, K. and Mauvais-Jarvis, F.	Excluded	Wrong publication type
1286	rayyan-497703395	Biomarker identification using dynamic time warping analysis: A longitudinal cohort study of patients with COVID-19 in a UK tertiary hospital	2022	Burke, H. and Freeman, A. and O'Regan, P. and Wysocki, O. and Freitas, A. and Dushianthan, A. and Celinski, M. and Batchelor, J. and Phan, H. and Borca, F. and Sheard, N. and Williams, S. and Watson, A. and Fitzpatrick, P. and Landers, D. and Wilkinson, T. and REACT COVID group	Excluded	Wrong outcome
1287	rayyan-497148575	Biomarkers as predictors of mortality in critically ill obese patients with COVID-19 at high altitude	2023	Vélez-Páez, J.L. and Aguayo-Moscoso, S.X. and Castro-Bustamante, C. and Montalvo-Villagómez, M. and Jara-González, F. and Baldeón-Rojas, L. and Zubieta-DeUrioste, N. and Battaglini, D. and Zubieta-Calleja, G.R.	Excluded	Wrong outcome
1288	rayyan-497725067	Biomedical and health informatics approaches remain essential for addressing the COVID-19 pandemic	2021	Bakken, S.	Excluded	Wrong publication type
1289	rayyan-497150247	Biomedical role of L-carnitine in several organ systems, cellular tissues, and COVID-19.	2023	Al-Dhuayan IS	Excluded	Wrong publication type
1290	rayyan-497152360	BIOPHYTIS BIO101 IN SARCOPENIA: RESULTS OF THE PHASE 2 SARA-INT STUDY	2022	Tourette, C. and Dioh, W. and Margalef, C. and Azbekyan, A. and Lafont, R. and Dilda, P. and Mariani, J. and Del Signore, S. and Agus, S. and Van Maanen, R. and Veillet, S.	Excluded	Wrong outcome
1291	rayyan-497151313	Biopsy-Confirmed Celiac Disease After COVID-19 Infection	2022	Aryan, M. and Johnson, D. and Patel, C. and Cartee, A.	Excluded	Wrong outcome
1292	rayyan-497147321	Birthweight is increasing in the United States.	2023	Mauser S and Berghella V and Oliver EA	Excluded	Wrong publication type
1293	rayyan-497147183	Bisphenol A (BPA) Leading to Obesity and Cardiovascular Complications: A Compilation of Current In Vivo Study.	2022	Naomi R and Yazid MD and Bahari H and Keong YY and Rajandram R and Embong H and Teoh SH and Halim S and Othman F	Excluded	Wrong publication type
1294	rayyan-497724732	Black patients with COVID-19 had increased risk for 30-d mortality, PE, and other adverse outcomes vs. White patients	2021	Musey, P.I. and Hunter, B.R.	Excluded	Wrong outcome
1295	rayyan-497171015	Bleeding Complications in Patients With Perioperative COVID-19 Infection Undergoing Cardiac Surgery: A Single-Center Matched Case-Control Study.	2022	Chiariello, Giovanni A and Bruno, Piergiorgio and Pavone, Natalia and Calabrese, Maria and D'Avino, Serena and Ferraro, Francesco and Nesta, Marialisa and Farina, Piero and Cammertoni, Federico and Pasquini, Annalisa and Montone, Rocco A and Montini, Luca and Massetti, Massimo	Excluded	Wrong outcome
1296	rayyan-497714945	Blood Hemoglobin Substantially Modulates the Impact of Gender, Morbid Obesity, and Hyperglycemia on COVID-19 Death Risk: A Multicenter Study in Italy and Spain	2021	Mayneris-Perxachs, J. and Russo, M.F. and Ramos, R. and de Hollanda, A. and Arxé, A.A. and Rottoli, M. and Arnoriaga-Rodrí­guez, M. and Comas-Cufí­, M. and Bartoletti, M. and Verrastro, O. and Gudiol, C. and Fages, E. and Giménez, M. and Gil, A.D.G. and Bernante, P. and Tinahones, F. and Carratalí , J. and Pagotto, U. and Hernández-Aguado, I. and Fernández-Aranda, F. and Meira, F. and Castro Guar…	Excluded	Wrong outcome
1297	rayyan-497149007	Blood-brain barrier penetration of non-replicating SARS-CoV-2 and S1 variants of concern induce neuroinflammation which is accentuated in a mouse model of Alzheimer's disease	2023	Erickson, M.A. and Logsdon, A.F. and Rhea, E.M. and Hansen, K.M. and Holden, S.J. and Banks, W.A. and Smith, J.L. and German, C. and Farr, S.A. and Morley, J.E. and Weaver, R.R. and Hirsch, A.J. and Kovac, A. and Kontsekova, E. and Baumann, K.K. and Omer, M.A. and Raber, J.	Excluded	In vitro / animal study
1298	rayyan-497145379	BMI- and age-related associations with mortality from COVID-19.	2022	Austin TM and Miller BE	Excluded	Wrong publication type
1299	rayyan-497158232	Bmi and hgba1c correlate with clinical needs before and after COVID-19 vaccination in the VA system	2021	Pendse, J. and Jordan, G. and Wang, B. and Tenner, C. and Dorcely, B. and Ulrich, R. and Zhang, K. and Felson, S. and Jay, M. and Aleman, J.	Excluded	Wrong outcome
1300	rayyan-497156949	BMI and Outcomes of SARS-CoV-2 Among US Veterans	2021	Eastment, M.C. and Berry, K. and Locke, E. and Green, P. and O'Hare, A. and Crothers, K. and Dominitz, J.A. and Fan, V.S. and Shah, J.A. and Ioannou, G.N.	Excluded	Wrong outcome
1301	rayyan-497714449	BMI and pneumonia outcomes in critically ill covid-19 patients: An international multicenter study	2021	Chetboun, M. and Raverdy, V. and Labreuche, J. and Simonnet, A. and Wallet, F. and Caussy, C. and Antonelli, M. and Artigas, A. and Goma, G. and Meziani, F. and Helms, J. and Mylonakis, E. and Levy, M.M. and Kalligeros, M. and Latronico, N. and Piva, S. and Cerf, C. and Neuville, M. and Klouche, K. and Larcher, R. and Tamion, F. and Occhiali, E. and Snacken, M. and Preiser, J.-C. and Kontar, L. a…	Excluded	Wrong outcome
1302	rayyan-497712626	BMI and Risk for Severe COVID-19 Among Veterans Health Administration Patients	2021	Breland, J.Y. and Wong, M.S. and Steers, W.N. and Yuan, A.H. and Haderlein, T.P. and Washington, D.L.	Excluded	Wrong outcome
1303	rayyan-497145573	BMI as a Risk Factor for Clinical Outcomes in Patients Hospitalized with COVID-19 in New York.	2021	Kim TS and Roslin M and Wang JJ and Kane J and Hirsch JS and Kim EJ	Excluded	Wrong outcome
1304	rayyan-497160418	BMI in early adulthood is associated with severe COVID-19 later in life: A prospective cohort study of 1.5 million Swedish men	2022	Robertson, J and Adiels, M and Lissner, L and Mehlig, K and Af Geijerstam, A and Lindgren, M and Gisslen, M and Bak, EE and Rosengren, A and Aberg, M	Excluded	Wrong outcome
1305	rayyan-497174130	BMI is Associated with Coronavirus Disease 2019 Intensive Care Unit Admission in African Americans.	2020	Alkhatib, Ala L and Kreniske, Jonah and Zifodya, Jerry S and Fonseca, Vivian and Tahboub, Mohammad and Khatib, Joanna and Denson, Joshua L and Lasky, Joseph A and Lefante, John J and Bojanowski, Christine M	Excluded	Wrong outcome
1306	rayyan-497145414	BMI status and associations between affect, physical activity and anxiety among U.S. children during COVID-19.	2021	Alves JM and Yunker AG and DeFendis A and Xiang AH and Page KA	Excluded	Wrong population
1307	rayyan-497147620	BMI, sex and outcomes in hospitalised patients in western Sweden during the COVID-19 pandemic.	2022	Lindgren M and Toska T and Alex C and Lundberg CE and Cronie O and Rosengren A and Adiels M and Sjöland H	Excluded	Wrong outcome
1308	rayyan-497146280	BMI, Weight Discrimination, and Psychological, Behavioral, and Interpersonal Responses to the Coronavirus Pandemic.	2020	Sutin AR and Robinson E and Daly M and Gerend MA and Stephan Y and Luchetti M and Aschwanden D and Strickhouser JE and Lee JH and Sesker AA and Terracciano A	Excluded	Wrong outcome
1309	rayyan-497708433	BMI, Weight Discrimination, and the Trajectory of Distress and Well-Being Across the Coronavirus Pandemic	2021	Sutin, A.R. and Stephan, Y. and Luchetti, M. and Aschwanden, D. and Strickhouser, J.E. and Lee, J.H. and Sesker, A.A. and Terracciano, A.	Excluded	Wrong outcome
1310	rayyan-497702384	BNT162b2 Against COVID-19-Associated Emergency Department and Urgent Care Visits Among Children 5-11 Years of Age: A Test Negative Design	2023	Tartof, S.Y. and Frankland, T.B. and Puzniak, L. and Slezak, J.M. and Hong, V. and Takhar, H. and Ogun, O.A. and Simmons, S. and Xie, F. and Zamparo, J. and Ackerson, B.K. and Jodar, L. and McLaughlin, J.M.	Excluded	Wrong population
1311	rayyan-497154182	BNT162b2 and ChAdOx1 SARS-CoV-2 Post-vaccination Side-Effects Among Saudi Vaccinees	2021	Alghamdi, A.N. and Alotaibi, M.I. and Alqahtani, A.S. and Al Aboud, D. and Abdel-Moneim, A.S.	Excluded	Wrong outcome
1312	rayyan-497724012	BNT162b2 mRNA Covid-19 vaccine in a nationwide mass vaccination setting	2021	Roest, S. and Hoek, R.A.S. and Manintveld, O.C.	Excluded	Wrong outcome
1313	rayyan-497722548	BNT162b2 vaccine considerations for immunocompromised individuals: A global perspective	2022	Jatoi, H.N. and Abbas, S. and Abbasi, M.S. and Tauni, M.A. and Ghazanfar, S. and Zafar Malick, M.D. and Umar, M.F. and Tahir, M.J. and Asghar, M.S. and Ahmed, A.	Excluded	Wrong outcome
1314	rayyan-497704301	BNT162b2 Vaccine Effectiveness against Omicron in Children 5 to 11 Years of Age	2022	Cohen-Stavi, C.J. and Magen, O. and Barda, N. and Yaron, S. and Peretz, A. and Netzer, D. and Giaquinto, C. and Judd, A. and Leibovici, L. and Hernán, M.A. and Lipsitch, M. and Reis, B.Y. and Balicer, R.D. and Dagan, N.	Excluded	Wrong population
1315	rayyan-497164700	Body composition and cardiorespiratory fitness in overweight or obese people post COVID-19: A comparative study	2022	Lemos, MM and Cavalini, GR and Henrique, CRP and Perli, VAS and Marchiori, GD and Marchiori, LLD and Sordi, AF and de Moraes, SMF and Ramos, SD and Valdes-Badilla, P and Mota, J and Branco, BHM	Excluded	Wrong outcome
1316	rayyan-497145092	Body composition and risk factors associated with sarcopenia in post-COVID patients after moderate or severe COVID-19 infections.	2022	González-Islas D and Sánchez-Moreno C and Orea-Tejeda A and Hernández-López S and Salgado-Fernández F and Keirns-Davis C and Galicia-Amor S and Trejo-Mellado E and Gochicoa-Rangel L and Castorena-Maldonado A	Excluded	Wrong outcome
1317	rayyan-497159700	Body composition findings by computed tomography in sars-cov-2 patients: Increased risk of muscle wasting in obesity	2020	Gualtieri, P. and Falcone, C. and Romano, L. and Macheda, S. and Correale, P. and Arciello, P. and Polimeni, N. and De Lorenzo, A.	Excluded	Wrong outcome
1318	rayyan-497153718	Body composition in recovered covid-19 patients	2021	Altamirano, K.í. and Rosales, M.P.B. and Gonzalez-Rosas, E.A. and Gallardo, A.G. and Ruiz-Lara, E. and Loza-Muro, A. and Fuchs-Tarlovsky, V. and Cruz, D.N. and Lee-Orozco, K.P.	Excluded	Wrong outcome
1319	rayyan-497162452	Body composition on low dose chest CT is a significant predictor of poor clinical outcome in COVID-19 disease - A multicenter feasibility study	2020	Kottlors, J and Zopfs, D and Fervers, P and Bremm, J and Abdullayev, N and Maintz, D and Tritt, S and Persigehl, T	Excluded	Wrong outcome
1320	rayyan-497146254	Body composition predictors of outcome in patients with COVID-19.	2021	Bunnell KM and Thaweethai T and Buckless C and Shinnick DJ and Torriani M and Foulkes AS and Bredella MA	Excluded	Wrong outcome
1321	rayyan-497703683	Body composition, physical capacity, and immuno-metabolic profile in community-acquired pneumonia caused by COVID-19, influenza, and bacteria: a prospective cohort study	2022	Ryrsí¸, C.K. and Dungu, A.M. and Hegelund, M.H. and Jensen, A.V. and Sejdic, A. and Faurholt-Jepsen, D. and Krogh-Madsen, R. and Lindegaard, B.	Excluded	Wrong outcome
1322	rayyan-497701375	Body Fat Reduction Effect of Bifidobacterium breve B-3: A Randomized, Double-Blind, Placebo Comparative Clinical Trial	2023	Sung, H.K. and Youn, S.J. and Choi, Y. and Eun, S.W. and Shin, S.M.	Excluded	Wrong publication type
1323	rayyan-497152784	Body Mass Index (BMI) and serum levels of SARS-Co-V-2 specific antibodies in a group of Healthcare Workers after COVID-19 vaccination	2022	Rui, F. and Bovenzi, M. and Negro, C. and Zanette, M. and Ronchese, F. and De Michieli, P. and Belgrano, A. and Martin, F. and Ruscio, M. and Filon, F.L.	Excluded	Wrong outcome
1324	rayyan-497146415	Body mass index and acute respiratory distress severity in patients with and without SARS-CoV-2 infection.	2020	Chiumello D and Pozzi T and Storti E and Caccioppola A and Pontiroli AE and Coppola S	Excluded	Wrong publication type
1325	rayyan-497165280	Body mass index and clinical outcome of severe COVID-19 patients with acute hypoxic respiratory failure: Unravelling the "obesity paradox" phenomenon	2022	Jennings, M and Burova, M and Hamilton, LG and Hunter, E and Morden, C and Pandya, D and Beecham, R and Moyses, H and Saeed, K and Afolabi, PR and Calder, PC and Dushianthan, A and REACT COVID-19 Investigators	Excluded	Wrong outcome
1326	rayyan-497164669	Body Mass Index and Clinical Outcomes in Adult COVID-19 Patients of Diverse Ethnicities	2022	Hafez, W and Abdelshakor, M and Kishk, S and Gebril, A and Gador, M and Osman, S and Abuelsaoud, HM and Abdelrahman, A	Excluded	Wrong outcome
1327	rayyan-497151374	Body mass index and comorbidities are associated with the duration of COVID-19 symptoms in non-hospitalized patients	2022	Å arãeviã‡, Z. and Tepavãeviã‡, A.	Excluded	Wrong outcome
1328	rayyan-497145772	Body mass index and COVID-19 mortality: prospective study of 120â€Š000 Mexican adults.	2022	Alegre-Dí­az J and Friedrichs LG and Ramirez-Reyes R and Wade R and Bragg F and Herrington WG and Clarke R and Peto R and Collins R and Kuri-Morales P and Emberson JR and Tapia-Conyer R	Excluded	Wrong outcome
1329	rayyan-497161436	Body mass index and its association with COVID-19 clinical outcomes: Findings from the Philippine CORONA study	2022	Espiritu, AI and Reyes, NGD and Leochico, CFD and Sy, MCC and Villanueva, EQ and Anlacan, VMM and Jamora, RDG	Excluded	Wrong outcome
1330	rayyan-497171047	Body mass index and Mini Nutritional Assessment-Short Form as predictors of in-geriatric hospital mortality in older adults with COVID-19.	2022	Kananen, L and Eriksdotter, M and Boström, A M and Kivipelto, M and Annetorp, M and Metzner, C and Bãck Jerlardtz, V and Engström, M and Johnson, P and Lundberg, L G and í…kesson, E and Sühl í–berg, C and Hãgg, S and Religa, D and Jylhãvã, J and Cederholm, T	Excluded	Wrong outcome
1331	rayyan-497146212	Body Mass Index and Mortality in Coronavirus Disease 2019 and Other Diseases: A Cohort Study in 35,506 ICU Patients.	2022	Kooistra EJ and Brinkman S and van der Voort PHJ and de Keizer NF and Dongelmans DA and Kox M and Pickkers P	Excluded	Wrong outcome
1332	rayyan-497173521	Body mass index and outcome in patients with COVID-19: A dose-response meta-analysis.	2021	Pranata, R and Lim, M A and Yonas, E and Vania, R and Lukito, A A and Siswanto, B B and Meyer, M	Excluded	Wrong publication type
1333	rayyan-497145902	Body Mass Index and Prognosis of COVID-19 Infection. A Systematic Review.	2020	Peres KC and Riera R and Martimbianco ALC and Ward LS and Cunha LL	Excluded	Wrong publication type
1334	rayyan-497145249	Body Mass Index and Risk for COVID-19-Related Hospitalization in Adults Aged 50 and Older in Europe.	2022	Ohno M and Dzúrová D	Excluded	Wrong outcome
1335	rayyan-497172594	Body Mass Index and Risk for COVID-19-Related Hospitalization, Intensive Care Unit Admission, Invasive Mechanical Ventilation, and Death - United States, March-December 2020.	2021	Kompaniyets, Lyudmyla and Goodman, Alyson B and Belay, Brook and Freedman, David S and Sucosky, Marissa S and Lange, Samantha J and Gundlapalli, Adi V and Boehmer, Tegan K and Blanck, Heidi M	Excluded	Wrong outcome
1336	rayyan-497146322	Body Mass Index and Risk for Intubation or Death in SARS-CoV-2 Infection : A Retrospective Cohort Study.	2020	Anderson MR and Geleris J and Anderson DR and Zucker J and Nobel YR and Freedberg D and Small-Saunders J and Rajagopalan KN and Greendyk R and Chae SR and Natarajan K and Roh D and Edwin E and Gallagher D and Podolanczuk A and Barr RG and Ferrante AW and Baldwin MR	Excluded	Wrong outcome
1337	rayyan-497147722	Body Mass Index and Risk of COVID-19 Diagnosis, Hospitalization, and Death: A Cohort Study of 2 524 926 Catalans.	2021	Recalde M and Pistillo A and Fernandez-Bertolin S and Roel E and Aragon M and Freisling H and Prieto-Alhambra D and Burn E and Duarte-Salles T	Excluded	Wrong outcome
1338	rayyan-497150235	Body Mass Index and Risk of Hospitalization or Death Due to Lower or Upper Respiratory Tract Infection.	2023	Bohrmann B and Massa MS and Ross S and Lewington S and Lacey B	Excluded	Wrong outcome
1339	rayyan-497713531	Body mass index and severity/fatality from coronavirus disease 2019: A nationwide epidemiological study in Korea	2021	Kang, I.S. and Kong, K.A.	Excluded	Wrong outcome
1340	rayyan-497174369	Body mass index and the risk of COVID-19 across ethnic groups: Analysis of UK Biobank.	2020	Razieh, Cameron and Zaccardi, Francesco and Davies, Melanie J and Khunti, Kamlesh and Yates, Thomas	Excluded	Wrong outcome
1341	rayyan-497151546	Body Mass Index as a Predictor of Symptom Duration in COVID-19 Outpatients	2022	Jabbari, P. and Taraghikhah, N. and Jabbari, F. and Ebrahimi, S. and Rezaei, N.	Excluded	Wrong outcome
1342	rayyan-497146308	Body mass index in young men in Switzerland after the national shutdowns during the COVID-19 pandemic: results from a cross-sectional monitoring study at the population level since 2010.	2022	Meili S and Brabec M and Rühli F and Buehrer TW and Gültekin N and Stanga Z and Bender N and Staub K and Reber E	Excluded	Wrong population
1343	rayyan-497145220	Body mass index is just a number: Conflating riskiness and unhealthiness in discourse on body size.	2021	Gutin I	Excluded	Wrong publication type
1344	rayyan-497158079	Body Mass Index, Multi-Morbidity, and COVID-19 Risk Factors as Predictors of Severe COVID-19 Outcomes	2021	Nanda, S. and Chacin Suarez, A.S. and Toussaint, L. and Vincent, A. and Fischer, K.M. and Hurt, R. and Schroeder, D.R. and Medina Inojosa, J.R. and O'Horo, J.C. and DeJesus, R.S. and Abu Lebdeh, H.S. and Mundi, M.S. and Iftikhar, S. and Croghan, I.T.	Excluded	Wrong outcome
1345	rayyan-497157881	Body mass index, practice of physical activity and lifestyle of students during covid-19 lockdown	2021	Jalal, S.M. and Beth, M.R.M. and Al-Hassan, H.J.M. and Alshealah, N.M.J.	Excluded	Wrong outcome
1346	rayyan-497147523	Body weight changes in the NutriNet Brasil cohort during the covid-19 pandemic.	2021	Costa CDS and Steele EM and Leite MA and Rauber F and Levy RB and Monteiro CA	Excluded	Wrong outcome
1347	rayyan-497704472	Body Weight is Inversely Associated with Anti-SARS-CoV-2 Antibody Levels after BNT162b2 mRNA Vaccination in Young and Middle Aged Adults	2022	Nam, S.Y. and Jeon, S.W. and Jung, D.K. and Heo, S.-J.	Excluded	Wrong outcome
1348	rayyan-497704902	Body Weight May Have a Role on Neuropathy and Mobility after Moderate to Severe COVID-19: An Exploratory Study	2022	Figueroa-Padilla, I. and Rivera Fernández, D.E. and Cházaro Rocha, E.F. and Eugenio Gutiérrez, A.L. and Jáuregui-Renaud, K.	Excluded	Wrong outcome
1349	rayyan-497151283	Body weight status among adults during COVID-19 pandemic: Malaysia experience	2022	Chin, Y.S. and Lim, P.Y. and Appukutty, M. and Md Yusop, N.B. and Wong, Z.Y. and Loganathan, R. and Teng, K.T. and Selvaduray, K.R. and Chan, Y.M.	Excluded	Wrong outcome
1350	rayyan-497146171	Body weight, body composition and the risk of SARS-CoV-2 infection in a large population-based sample.	2021	Deschasaux-Tanguy M and Bourhis L and de Lamballerie X and Carrat F and Touvier M	Excluded	Wrong publication type
1351	rayyan-497148049	Body weight, dietary intake, and health risk factors pre-COVID and during the COVID-19 pandemic.	2022	Nzesi A and Roychowdhury L and De Jesus ML and Brown A and Geliebter A	Excluded	Wrong outcome
1352	rayyan-497171742	Both high and low pre-infection glucose levels associated with increased risk for severe COVID-19: New insights from a population-based study.	2021	Shauly-Aharonov, Michal and Shafrir, Asher and Paltiel, Ora and Calderon-Margalit, Ronit and Safadi, Rifaat and Bicher, Roee and Barenholz-Goultschin, Orit and Stokar, Joshua	Excluded	Wrong outcome
1353	rayyan-497160523	Both Underweight and Obesity Are Associated With an Increased Risk of Coronavirus Disease 2019 (COVID-19) Severity	2021	Ye, PA and Pang, R and Li, L and Li, HR and Liu, SL and Zhao, L	Excluded	Wrong outcome
1354	rayyan-497155457	B-PO05-155 ADMISSION EKG ABNORMALITIES ASSOCIATED WITH MORTALITY IN PATIENTS WITH COVID-19	2021	Glotzer, T.V. and Turi, Z.G. and Jamal, S. and Gayed, N. and Parrillo, J.E. and Landers, D. and Hollenberg, S.M. and Michelle Safi, L. and Go, R. and Paleoudis, E.G. and Tancredi, J. and Marafelias, M. and Nyirenda, T.	Excluded	Wrong outcome
1355	rayyan-497160132	Brachial plexopathy secondary to prone positioning, an aetiology to consider during the COVID-19 pandemic	2020	Truelove, A. and Baldwin, A. and Shirley, R. and Ali, T.	Excluded	Wrong outcome
1356	rayyan-497165236	Brachial Plexus Injury and Musculocutaneous Nerve Palsy During Prone Positioning in a Patient With COVID-19	2022	Mano, T and Fujimura, S	Excluded	Wrong publication type
1357	rayyan-497166809	Bracing for the {Next} {Wave} on the {Long} {Haul}: {Lung} {Transplantation} for {Post}â€“{COVID}-19 {Respiratory} {Failure}	2021	Vos, Robin and Ceulemans, Laurens J.	Excluded	Wrong outcome
1358	rayyan-497169891	Bradycardia and Heart Rate Fluctuation Are Associated with a Prolonged Intensive Care Unit Stay in Patients with Severe COVID-19.	2022	Tajarernmuang, Pattraporn and Trongtrakul, Konlawij and Chaiwong, Warawut and Nantsupawat, Teerapat and Deesomchok, Athavudh and Chanayat, Panida and Niyatiwatchanchai, Nutchanok and Theerakittikul, Theerakorn and Limsukon, Atikun and Pothirat, Chaicharn and Liwsrisakun, Chalerm and Bumroongkit, Chaiwat	Excluded	Wrong outcome
1359	rayyan-497702779	Bradykinin and Galectin-3 in Survived and Deceased Patients with COVID-19 Pneumonia: An Increasingly Promising Biochemical Target	2022	Turnic, T.N. and Popadic, V. and Klasnja, S. and Sekulic, A. and Nikolic, N. and Zivkovic, V. and Jeremic, N. and Andjic, M. and Draginic, N. and Srejovic, I. and Jeremic, J. and Zdravkovic, M. and Jakovljevic, V.	Excluded	Wrong outcome
1360	rayyan-497156878	BRAZILIAN CARDIOLOGY INTERVENTIONAL REGISTRY DURING COVID-19 PANDEMIC	2021	Lemke, V. and Paiva, M.S. and Oliveira, G. and Mariano, G. and Ferreira, E. and Santos, L. and Flavio, A.	Excluded	Wrong outcome
1361	rayyan-497713832	Brazilian Older People Hospitalized by COVID-19: Characteristics and Prognostic Factors in a Retrospective Cohort Study	2021	Santos, M.M. and Lucena, E.E.S. and Bonfada, D. and Santos, A.C. and Vechi, H.T. and Lima, K.C.	Excluded	Wrong outcome
1362	rayyan-497153027	Brazilian version of bedtime procrastination scale validated during social isolation due to COVID-19	2022	Goní§alves, V.L.S. and Luz, M.S. and Santana, J.D.M. and Barreto, D.M. and Pithon, K.R.	Excluded	Wrong outcome
1363	rayyan-497703382	Breakthrough infection after three doses of COVID-19 mRNA vaccine in systemic autoimmune rheumatic diseases: Two cases in patients on TNF inhibitor monotherapy	2022	Vanni, K.M.M. and Patel, N.J. and Diiorio, M. and Kowalski, E. and Qian, G. and Cook, C.E. and Ritter, S.Y. and Wallace, Z.S. and Sparks, J.A.	Excluded	Wrong publication type
1364	rayyan-497173496	Breakthrough venous thromboembolic events in five patients with COVID-19 on direct oral anticoagulants.	2021	Lewis, Paul and Tharp, Jennifer L	Excluded	Wrong outcome
1365	rayyan-497704290	Breastfeeding in the Modern World	2022	Prentice, A.M.	Excluded	Wrong publication type
1366	rayyan-497703251	Breastfeeding woes: a family physician's approach	2022	Zhou, Q. and Tan, Y.L. and How, C.H. and Yang, L.Y.	Excluded	Wrong publication type
1367	rayyan-497153169	Breath-holding as a novel approach to risk stratification in COVID-19	2021	Messineo, L. and Perger, E. and Corda, L. and Joosten, S.A. and Fanfulla, F. and Pedroni, L. and Terrill, P.I. and Lombardi, C. and Wellman, A. and Hamilton, G.S. and Malhotra, A. and Vailati, G. and Parati, G. and Sands, S.A.	Excluded	Wrong population
1368	rayyan-497706000	Breath-holding physiology, radiological severity and adverse outcomes in COVID-19 patients: A prospective validation study	2022	Messineo, L. and Fanfulla, F. and Pedroni, L. and Pini, F. and Borghesi, A. and Golemi, S. and Vailati, G. and Kerlin, K. and Malhotra, A. and Corda, L. and Sands, S.	Excluded	Wrong population
1369	rayyan-497724894	Breathlessness	2023	Gibson, P.G.	Excluded	Wrong publication type
[truncated: 8,753 more rows]

## Sheet: Citation searching
	Records identified from citation searching
nº	Title	Year	Authors	Decision	Reason of exclusion
[truncated: 30 more rows]
